# Supplementary material for: Diversity and Composition of the Adult Fecal Microbiome Associated with History of Cesarean Birth or Appendectomy: Analysis of the American Gut Project
Source: eBioMedicine. 2014 Nov 8;1(2-3):167–72. doi: 10.1016/j.ebiom.2014.11.004 (PMC4296728; doi:10.1016/j.ebiom.2014.11.004)
Supplement: Supplemental Table 1 — Associations of microbiome richness and alpha diversity with cesarean birth or appendectomy history. [file mmc1.xls]

## Sheet: alpha_diversity_result
P Value of T Test	shannon	observed_species	chao1	PD_whole_tree	singles	doubles
CSECTION	0.5699	0.7162	0.5106	0.9191	0.4511	0.8822
APPENDIX_REMOVED	0.2628	0.3295	0.6415	0.4888	0.4769	0.08259
P value of Wald Test	shannon	observed_species	chao1	PD_whole_tree	singles	doubles
CSECTION	0.2827	0.196	0.170688	0.339	0.144456	0.233
APPENDIX_REMOVED	0.6149	0.992	0.757781	0.673	0.975853	0.546
