# Supplementary material for: Diversity and Composition of the Adult Fecal Microbiome Associated with History of Cesarean Birth or Appendectomy: Analysis of the American Gut Project
Source: eBioMedicine. 2014 Nov 8;1(2-3):167–72. doi: 10.1016/j.ebiom.2014.11.004 (PMC4296728; doi:10.1016/j.ebiom.2014.11.004)
Supplement: Supplemental Table 2 — Associations of mean relative abundances for all 1949 taxa with cesarean birth or appendectomy history. [file mmc2.xls]

## Sheet: Abundance by cesarean, appendx
For CSECTION	Wald	Control_Mean	Case_Mean		For APPENDIX_REMOVED	Wald	Control_Mean	Case_Mean
k__Archaea;p__Euryarchaeota	0.543831	0.000407489	0.000157609		k__Archaea;p__Euryarchaeota	0.45928	0.000388033	0.000308696
k__Bacteria;p__	0.993698	2.1097e-07	0		k__Bacteria;p__	0.355244	1.04058e-07	8.69565e-07
k__Bacteria;p__AD3	0.995005	1.05485e-07	0		k__Bacteria;p__AD3	0.995538	1.04058e-07	0
k__Bacteria;p__Acidobacteria	0.986327	8.43882e-07	0		k__Bacteria;p__Acidobacteria	0.45749	6.2435e-07	1.73913e-06
k__Bacteria;p__Actinobacteria	0.850387	0.0173498	0.0229272		k__Bacteria;p__Actinobacteria	0.595066	0.0185828	0.0122313
k__Bacteria;p__Armatimonadetes	0.565808	3.16456e-06	4.34783e-06		k__Bacteria;p__Armatimonadetes	0.981939	3.43392e-06	0
k__Bacteria;p__BRC1	0.995541	8.43882e-07	0		k__Bacteria;p__BRC1	0.9951	8.32466e-07	0
k__Bacteria;p__Bacteroidetes	0.480342	0.427097	0.410337		k__Bacteria;p__Bacteroidetes	0.282587	0.428445	0.409228
k__Bacteria;p__Chlorobi	0.995174	2.1097e-07	0		k__Bacteria;p__Chlorobi	0.995497	2.08117e-07	0
k__Bacteria;p__Chloroflexi	0.985327	1.47679e-06	0		k__Bacteria;p__Chloroflexi	0.930006	1.2487e-06	1.73913e-06
k__Bacteria;p__Cyanobacteria	0.42075	0.000837342	0.00104348		k__Bacteria;p__Cyanobacteria	0.750275	0.000868678	0.000762609
k__Bacteria;p__Deferribacteres	0.995535	2.1097e-07	0		k__Bacteria;p__Deferribacteres	0.994966	2.08117e-07	0
k__Bacteria;p__Elusimicrobia	0.669944	1.42405e-05	2.17391e-06		k__Bacteria;p__Elusimicrobia	0.411328	1.65453e-05	8.69565e-07
k__Bacteria;p__Firmicutes	0.0267386	0.477387	0.524168		k__Bacteria;p__Firmicutes	0.269761	0.478009	0.491497
k__Bacteria;p__Fusobacteria	0.459192	0.000611181	0.000209783		k__Bacteria;p__Fusobacteria	0.478782	0.000600728	0.000238261
k__Bacteria;p__GN02	0.999684	2.1097e-07	0		k__Bacteria;p__GN02	0.999553	2.08117e-07	0
k__Bacteria;p__Gemmatimonadetes	0.98573	1.47679e-06	0		k__Bacteria;p__Gemmatimonadetes	0.985592	1.45682e-06	0
k__Bacteria;p__Lentisphaerae	0.835428	0.000248312	0.000240217		k__Bacteria;p__Lentisphaerae	0.134078	0.00023642	0.000389565
k__Bacteria;p__Planctomycetes	0.988412	6.32911e-07	0		k__Bacteria;p__Planctomycetes	0.822973	4.16233e-07	8.69565e-07
k__Bacteria;p__Proteobacteria	0.0950203	0.0454138	0.023425		k__Bacteria;p__Proteobacteria	0.807442	0.0436508	0.04838
k__Bacteria;p__SR1	0.858953	8.43882e-07	1.08696e-06		k__Bacteria;p__SR1	0.984064	1.04058e-06	0
k__Bacteria;p__Spirochaetes	0.815319	0.000244198	2.17391e-05		k__Bacteria;p__Spirochaetes	0.698284	0.000240166	2.34783e-05
k__Bacteria;p__Synergistetes	0.516563	0.000144831	4.13043e-05		k__Bacteria;p__Synergistetes	0.638421	0.000131009	0.000167826
k__Bacteria;p__TM7	0.899358	3.27004e-06	3.26087e-06		k__Bacteria;p__TM7	0.34782	3.43392e-06	8.69565e-07
k__Bacteria;p__Tenericutes	0.153405	0.00662954	0.00320652		k__Bacteria;p__Tenericutes	0.864207	0.00633361	0.00715478
k__Bacteria;p__Verrucomicrobia	0.321438	0.0235975	0.0142109		k__Bacteria;p__Verrucomicrobia	0.940402	0.0224801	0.0296113
k__Bacteria;p__WPS-2	0.985948	2.1097e-06	0		k__Bacteria;p__WPS-2	0.986154	2.08117e-06	0
k__Bacteria;p__[Thermi]	0.983206	2.00422e-06	0		k__Bacteria;p__[Thermi]	0.784019	1.87305e-06	8.69565e-07
k__Archaea;p__Euryarchaeota;c__Methanobacteria	0.556744	0.000399895	0.000157609		k__Archaea;p__Euryarchaeota;c__Methanobacteria	0.436496	0.000383143	0.000286957
k__Archaea;p__Euryarchaeota;c__Thermoplasmata	0.987694	7.59494e-06	0		k__Archaea;p__Euryarchaeota;c__Thermoplasmata	0.268372	4.89074e-06	2.17391e-05
k__Bacteria;p__;c__	0.993698	2.1097e-07	0		k__Bacteria;p__;c__	0.355244	1.04058e-07	8.69565e-07
k__Bacteria;p__AD3;c__ABS-6	0.995005	1.05485e-07	0		k__Bacteria;p__AD3;c__ABS-6	0.995538	1.04058e-07	0
k__Bacteria;p__Acidobacteria;c__Acidobacteria-6	0.9937	2.1097e-07	0		k__Bacteria;p__Acidobacteria;c__Acidobacteria-6	0.326302	1.04058e-07	8.69565e-07
k__Bacteria;p__Acidobacteria;c__Acidobacteriia	0.995564	2.1097e-07	0		k__Bacteria;p__Acidobacteria;c__Acidobacteriia	0.994934	2.08117e-07	0
k__Bacteria;p__Acidobacteria;c__Solibacteres	0.991967	3.16456e-07	0		k__Bacteria;p__Acidobacteria;c__Solibacteres	0.228938	2.08117e-07	8.69565e-07
k__Bacteria;p__Acidobacteria;c__[Chloracidobacteria]	0.995218	1.05485e-07	0		k__Bacteria;p__Acidobacteria;c__[Chloracidobacteria]	0.995449	1.04058e-07	0
k__Bacteria;p__Actinobacteria;c__Acidimicrobiia	0.99557	1.05485e-07	0		k__Bacteria;p__Actinobacteria;c__Acidimicrobiia	0.995068	1.04058e-07	0
k__Bacteria;p__Actinobacteria;c__Actinobacteria	0.845878	0.015052	0.0205587		k__Bacteria;p__Actinobacteria;c__Actinobacteria	0.552001	0.0162794	0.0100252
k__Bacteria;p__Actinobacteria;c__Coriobacteriia	0.993683	0.00229694	0.00236848		k__Bacteria;p__Actinobacteria;c__Coriobacteriia	0.669019	0.0023026	0.00220609
k__Bacteria;p__Actinobacteria;c__Thermoleophilia	0.986827	7.38397e-07	0		k__Bacteria;p__Actinobacteria;c__Thermoleophilia	0.984328	7.28408e-07	0
k__Bacteria;p__Armatimonadetes;c__[Fimbriimonadia]	0.565808	3.16456e-06	4.34783e-06		k__Bacteria;p__Armatimonadetes;c__[Fimbriimonadia]	0.981939	3.43392e-06	0
k__Bacteria;p__BRC1;c__PRR-11	0.995541	8.43882e-07	0		k__Bacteria;p__BRC1;c__PRR-11	0.9951	8.32466e-07	0
k__Bacteria;p__Bacteroidetes;c__Bacteroidia	0.531737	0.425021	0.410224		k__Bacteria;p__Bacteroidetes;c__Bacteroidia	0.299416	0.426531	0.407711
k__Bacteria;p__Bacteroidetes;c__Cytophagia	0.98426	7.173e-06	0		k__Bacteria;p__Bacteroidetes;c__Cytophagia	0.382773	7.28408e-06	8.69565e-07
k__Bacteria;p__Bacteroidetes;c__Flavobacteriia	0.628538	0.00183302	7.71739e-05		k__Bacteria;p__Bacteroidetes;c__Flavobacteriia	0.873506	0.00166733	0.00144696
k__Bacteria;p__Bacteroidetes;c__Sphingobacteriia	0.562589	0.000229641	3.15217e-05		k__Bacteria;p__Bacteroidetes;c__Sphingobacteriia	0.521712	0.000233715	6.78261e-05
k__Bacteria;p__Bacteroidetes;c__[Saprospirae]	0.927733	5.6962e-06	4.34783e-06		k__Bacteria;p__Bacteroidetes;c__[Saprospirae]	0.471957	5.93132e-06	8.69565e-07
k__Bacteria;p__Chlorobi;c__Ignavibacteria	0.995174	2.1097e-07	0		k__Bacteria;p__Chlorobi;c__Ignavibacteria	0.995497	2.08117e-07	0
k__Bacteria;p__Chloroflexi;c__Ellin6529	0.98648	1.37131e-06	0		k__Bacteria;p__Chloroflexi;c__Ellin6529	0.937694	1.14464e-06	1.73913e-06
k__Bacteria;p__Chloroflexi;c__Gitt-GS-136	0.995144	1.05485e-07	0		k__Bacteria;p__Chloroflexi;c__Gitt-GS-136	0.995529	1.04058e-07	0
k__Bacteria;p__Cyanobacteria;c__4C0d-2	0.274331	0.000682911	0.000978261		k__Bacteria;p__Cyanobacteria;c__4C0d-2	0.625978	0.000726847	0.000584348
k__Bacteria;p__Cyanobacteria;c__Chloroplast	0.159873	0.000152743	6.52174e-05		k__Bacteria;p__Cyanobacteria;c__Chloroplast	0.427255	0.000140166	0.000178261
k__Bacteria;p__Cyanobacteria;c__ML635J-21	0.99502	3.16456e-07	0		k__Bacteria;p__Cyanobacteria;c__ML635J-21	0.995522	3.12175e-07	0
k__Bacteria;p__Cyanobacteria;c__Nostocophycideae	0.995159	1.05485e-07	0		k__Bacteria;p__Cyanobacteria;c__Nostocophycideae	0.995513	1.04058e-07	0
k__Bacteria;p__Cyanobacteria;c__Oscillatoriophycideae	0.991461	3.16456e-07	0		k__Bacteria;p__Cyanobacteria;c__Oscillatoriophycideae	0.991534	3.12175e-07	0
k__Bacteria;p__Cyanobacteria;c__Synechococcophycideae	0.98882	9.49367e-07	0		k__Bacteria;p__Cyanobacteria;c__Synechococcophycideae	0.989005	9.36524e-07	0
k__Bacteria;p__Deferribacteres;c__Deferribacteres	0.995535	2.1097e-07	0		k__Bacteria;p__Deferribacteres;c__Deferribacteres	0.994966	2.08117e-07	0
k__Bacteria;p__Elusimicrobia;c__Elusimicrobia	0.669944	1.42405e-05	2.17391e-06		k__Bacteria;p__Elusimicrobia;c__Elusimicrobia	0.411328	1.65453e-05	8.69565e-07
k__Bacteria;p__Firmicutes;c__Bacilli	0.360556	0.019391	0.0137413		k__Bacteria;p__Firmicutes;c__Bacilli	0.369908	0.0195175	0.0140226
k__Bacteria;p__Firmicutes;c__Clostridia	0.0106366	0.447061	0.498617		k__Bacteria;p__Firmicutes;c__Clostridia	0.188309	0.447664	0.465617
k__Bacteria;p__Firmicutes;c__Erysipelotrichi	0.672383	0.0109348	0.0118098		k__Bacteria;p__Firmicutes;c__Erysipelotrichi	0.303638	0.010827	0.0118574
k__Bacteria;p__Fusobacteria;c__Fusobacteriia	0.459192	0.000611181	0.000209783		k__Bacteria;p__Fusobacteria;c__Fusobacteriia	0.478782	0.000600728	0.000238261
k__Bacteria;p__GN02;c__GN07	0.999684	2.1097e-07	0		k__Bacteria;p__GN02;c__GN07	0.999553	2.08117e-07	0
k__Bacteria;p__Gemmatimonadetes;c__Gemmatimonadetes	0.98573	1.47679e-06	0		k__Bacteria;p__Gemmatimonadetes;c__Gemmatimonadetes	0.985592	1.45682e-06	0
k__Bacteria;p__Lentisphaerae;c__[Lentisphaeria]	0.835428	0.000248312	0.000240217		k__Bacteria;p__Lentisphaerae;c__[Lentisphaeria]	0.134078	0.00023642	0.000389565
k__Bacteria;p__Planctomycetes;c__BD7-11	0.995417	1.05485e-07	0		k__Bacteria;p__Planctomycetes;c__BD7-11	0.995094	1.04058e-07	0
k__Bacteria;p__Planctomycetes;c__Planctomycetia	0.989378	5.27426e-07	0		k__Bacteria;p__Planctomycetes;c__Planctomycetia	0.692005	3.12175e-07	8.69565e-07
k__Bacteria;p__Proteobacteria;c__	0.910837	2.32068e-06	2.17391e-06		k__Bacteria;p__Proteobacteria;c__	0.0331026	1.87305e-06	6.95652e-06
k__Bacteria;p__Proteobacteria;c__Alphaproteobacteria	0.24217	0.00534124	0.00265978		k__Bacteria;p__Proteobacteria;c__Alphaproteobacteria	0.907281	0.00533933	0.00540522
k__Bacteria;p__Proteobacteria;c__Betaproteobacteria	0.371455	0.0136437	0.00933913		k__Bacteria;p__Proteobacteria;c__Betaproteobacteria	0.971691	0.0128839	0.0124904
k__Bacteria;p__Proteobacteria;c__Deltaproteobacteria	0.326309	0.00295475	0.00342283		k__Bacteria;p__Proteobacteria;c__Deltaproteobacteria	0.114695	0.00305786	0.00237826
k__Bacteria;p__Proteobacteria;c__Epsilonproteobacteria	0.759169	0.000262342	0.000171739		k__Bacteria;p__Proteobacteria;c__Epsilonproteobacteria	0.782496	0.000248907	0.00026087
k__Bacteria;p__Proteobacteria;c__Gammaproteobacteria	0.146871	0.0232094	0.00782935		k__Bacteria;p__Proteobacteria;c__Gammaproteobacteria	0.700306	0.0221189	0.0278374
k__Bacteria;p__Proteobacteria;c__TA18	0.995659	1.05485e-07	0		k__Bacteria;p__Proteobacteria;c__TA18	0.994	0	8.69565e-07
k__Bacteria;p__SR1;c__	0.858953	8.43882e-07	1.08696e-06		k__Bacteria;p__SR1;c__	0.984064	1.04058e-06	0
k__Bacteria;p__Spirochaetes;c__Spirochaetes	0.815341	0.000240084	1.95652e-05		k__Bacteria;p__Spirochaetes;c__Spirochaetes	0.985549	0.00023871	0
k__Bacteria;p__Spirochaetes;c__[Brachyspirae]	0.864967	4.11392e-06	2.17391e-06		k__Bacteria;p__Spirochaetes;c__[Brachyspirae]	0.0998092	1.45682e-06	2.34783e-05
k__Bacteria;p__Synergistetes;c__Synergistia	0.516563	0.000144831	4.13043e-05		k__Bacteria;p__Synergistetes;c__Synergistia	0.638421	0.000131009	0.000167826
k__Bacteria;p__TM7;c__	0.769049	1.37131e-06	1.08696e-06		k__Bacteria;p__TM7;c__	0.776346	1.35276e-06	8.69565e-07
k__Bacteria;p__TM7;c__TM7-3	0.925608	1.89873e-06	2.17391e-06		k__Bacteria;p__TM7;c__TM7-3	0.985036	2.08117e-06	0
k__Bacteria;p__Tenericutes;c__CK-1C4-19	0.995417	1.05485e-07	0		k__Bacteria;p__Tenericutes;c__CK-1C4-19	0.995094	1.04058e-07	0
k__Bacteria;p__Tenericutes;c__Mollicutes	0.182967	0.00609968	0.0029837		k__Bacteria;p__Tenericutes;c__Mollicutes	0.715935	0.00587732	0.0062313
k__Bacteria;p__Tenericutes;c__RF3	0.31458	0.000529747	0.000222826		k__Bacteria;p__Tenericutes;c__RF3	0.160192	0.000456191	0.000923478
k__Bacteria;p__Verrucomicrobia;c__Opitutae	0.849911	5.3903e-05	8.69565e-06		k__Bacteria;p__Verrucomicrobia;c__Opitutae	0.807222	4.77627e-05	3.47826e-06
k__Bacteria;p__Verrucomicrobia;c__Verruco-5	0.855687	5.6962e-06	2.17391e-06		k__Bacteria;p__Verrucomicrobia;c__Verruco-5	0.984695	6.03538e-06	0
k__Bacteria;p__Verrucomicrobia;c__Verrucomicrobiae	0.323631	0.0235378	0.0142		k__Bacteria;p__Verrucomicrobia;c__Verrucomicrobiae	0.946072	0.0224262	0.0296078
k__Bacteria;p__Verrucomicrobia;c__[Pedosphaerae]	0.994771	1.05485e-07	0		k__Bacteria;p__Verrucomicrobia;c__[Pedosphaerae]	0.995926	1.04058e-07	0
k__Bacteria;p__WPS-2;c__	0.985948	2.1097e-06	0		k__Bacteria;p__WPS-2;c__	0.986154	2.08117e-06	0
k__Bacteria;p__[Thermi];c__Deinococci	0.983206	2.00422e-06	0		k__Bacteria;p__[Thermi];c__Deinococci	0.784019	1.87305e-06	8.69565e-07
k__Archaea;p__Euryarchaeota;c__Methanobacteria;o__Methanobacteriales	0.556744	0.000399895	0.000157609		k__Archaea;p__Euryarchaeota;c__Methanobacteria;o__Methanobacteriales	0.436496	0.000383143	0.000286957
k__Archaea;p__Euryarchaeota;c__Thermoplasmata;o__E2	0.987694	7.59494e-06	0		k__Archaea;p__Euryarchaeota;c__Thermoplasmata;o__E2	0.268372	4.89074e-06	2.17391e-05
k__Bacteria;p__;c__;o__	0.993698	2.1097e-07	0		k__Bacteria;p__;c__;o__	0.355244	1.04058e-07	8.69565e-07
k__Bacteria;p__AD3;c__ABS-6;o__	0.995005	1.05485e-07	0		k__Bacteria;p__AD3;c__ABS-6;o__	0.995538	1.04058e-07	0
k__Bacteria;p__Acidobacteria;c__Acidobacteria-6;o__iii1-15	0.9937	2.1097e-07	0		k__Bacteria;p__Acidobacteria;c__Acidobacteria-6;o__iii1-15	0.326302	1.04058e-07	8.69565e-07
k__Bacteria;p__Acidobacteria;c__Acidobacteriia;o__Acidobacteriales	0.995564	2.1097e-07	0		k__Bacteria;p__Acidobacteria;c__Acidobacteriia;o__Acidobacteriales	0.994934	2.08117e-07	0
k__Bacteria;p__Acidobacteria;c__Solibacteres;o__Solibacterales	0.991967	3.16456e-07	0		k__Bacteria;p__Acidobacteria;c__Solibacteres;o__Solibacterales	0.228938	2.08117e-07	8.69565e-07
k__Bacteria;p__Acidobacteria;c__[Chloracidobacteria];o__RB41	0.995218	1.05485e-07	0		k__Bacteria;p__Acidobacteria;c__[Chloracidobacteria];o__RB41	0.995449	1.04058e-07	0
k__Bacteria;p__Actinobacteria;c__Acidimicrobiia;o__Acidimicrobiales	0.99557	1.05485e-07	0		k__Bacteria;p__Actinobacteria;c__Acidimicrobiia;o__Acidimicrobiales	0.995068	1.04058e-07	0
k__Bacteria;p__Actinobacteria;c__Actinobacteria;o__Actinomycetales	0.978307	0.00773101	0.00949022		k__Bacteria;p__Actinobacteria;c__Actinobacteria;o__Actinomycetales	0.184013	0.00856951	0.00255043
k__Bacteria;p__Actinobacteria;c__Actinobacteria;o__Bifidobacteriales	0.661633	0.00732099	0.0110685		k__Bacteria;p__Actinobacteria;c__Actinobacteria;o__Bifidobacteriales	0.253267	0.00770989	0.00747478
k__Bacteria;p__Actinobacteria;c__Coriobacteriia;o__Coriobacteriales	0.993683	0.00229694	0.00236848		k__Bacteria;p__Actinobacteria;c__Coriobacteriia;o__Coriobacteriales	0.669019	0.0023026	0.00220609
k__Bacteria;p__Actinobacteria;c__Thermoleophilia;o__Gaiellales	0.995453	1.05485e-07	0		k__Bacteria;p__Actinobacteria;c__Thermoleophilia;o__Gaiellales	0.995195	1.04058e-07	0
k__Bacteria;p__Actinobacteria;c__Thermoleophilia;o__Solirubrobacterales	0.988186	6.32911e-07	0		k__Bacteria;p__Actinobacteria;c__Thermoleophilia;o__Solirubrobacterales	0.985231	6.2435e-07	0
k__Bacteria;p__Armatimonadetes;c__[Fimbriimonadia];o__	0.565808	3.16456e-06	4.34783e-06		k__Bacteria;p__Armatimonadetes;c__[Fimbriimonadia];o__	0.981939	3.43392e-06	0
k__Bacteria;p__BRC1;c__PRR-11;o__	0.995541	8.43882e-07	0		k__Bacteria;p__BRC1;c__PRR-11;o__	0.9951	8.32466e-07	0
k__Bacteria;p__Bacteroidetes;c__Bacteroidia;o__Bacteroidales	0.531737	0.425021	0.410224		k__Bacteria;p__Bacteroidetes;c__Bacteroidia;o__Bacteroidales	0.299416	0.426531	0.407711
k__Bacteria;p__Bacteroidetes;c__Cytophagia;o__Cytophagales	0.98426	7.173e-06	0		k__Bacteria;p__Bacteroidetes;c__Cytophagia;o__Cytophagales	0.382773	7.28408e-06	8.69565e-07
k__Bacteria;p__Bacteroidetes;c__Flavobacteriia;o__Flavobacteriales	0.628538	0.00183302	7.71739e-05		k__Bacteria;p__Bacteroidetes;c__Flavobacteriia;o__Flavobacteriales	0.873506	0.00166733	0.00144696
k__Bacteria;p__Bacteroidetes;c__Sphingobacteriia;o__Sphingobacteriales	0.562589	0.000229641	3.15217e-05		k__Bacteria;p__Bacteroidetes;c__Sphingobacteriia;o__Sphingobacteriales	0.521712	0.000233715	6.78261e-05
k__Bacteria;p__Bacteroidetes;c__[Saprospirae];o__[Saprospirales]	0.927733	5.6962e-06	4.34783e-06		k__Bacteria;p__Bacteroidetes;c__[Saprospirae];o__[Saprospirales]	0.471957	5.93132e-06	8.69565e-07
k__Bacteria;p__Chlorobi;c__Ignavibacteria;o__Ignavibacteriales	0.995174	2.1097e-07	0		k__Bacteria;p__Chlorobi;c__Ignavibacteria;o__Ignavibacteriales	0.995497	2.08117e-07	0
k__Bacteria;p__Chloroflexi;c__Ellin6529;o__	0.98648	1.37131e-06	0		k__Bacteria;p__Chloroflexi;c__Ellin6529;o__	0.937694	1.14464e-06	1.73913e-06
k__Bacteria;p__Chloroflexi;c__Gitt-GS-136;o__	0.995144	1.05485e-07	0		k__Bacteria;p__Chloroflexi;c__Gitt-GS-136;o__	0.995529	1.04058e-07	0
k__Bacteria;p__Cyanobacteria;c__4C0d-2;o__	0.0818408	3.16456e-07	3.26087e-06		k__Bacteria;p__Cyanobacteria;c__4C0d-2;o__	0.985711	7.28408e-07	0
k__Bacteria;p__Cyanobacteria;c__4C0d-2;o__MLE1-12	0.995438	1.05485e-07	0		k__Bacteria;p__Cyanobacteria;c__4C0d-2;o__MLE1-12	0.995211	1.04058e-07	0
k__Bacteria;p__Cyanobacteria;c__4C0d-2;o__YS2	0.27753	0.000682489	0.000975		k__Bacteria;p__Cyanobacteria;c__4C0d-2;o__YS2	0.62798	0.000726015	0.000584348
k__Bacteria;p__Cyanobacteria;c__Chloroplast;o__Chlorophyta	0.989065	1.16034e-06	0		k__Bacteria;p__Cyanobacteria;c__Chloroplast;o__Chlorophyta	0.987164	1.2487e-06	0
k__Bacteria;p__Cyanobacteria;c__Chloroplast;o__Stramenopiles	0.989135	5.27426e-07	0		k__Bacteria;p__Cyanobacteria;c__Chloroplast;o__Stramenopiles	0.987791	5.20291e-07	0
k__Bacteria;p__Cyanobacteria;c__Chloroplast;o__Streptophyta	0.164738	0.000151055	6.52174e-05		k__Bacteria;p__Cyanobacteria;c__Chloroplast;o__Streptophyta	0.40915	0.000138398	0.000178261
k__Bacteria;p__Cyanobacteria;c__ML635J-21;o__	0.99502	3.16456e-07	0		k__Bacteria;p__Cyanobacteria;c__ML635J-21;o__	0.995522	3.12175e-07	0
k__Bacteria;p__Cyanobacteria;c__Nostocophycideae;o__Nostocales	0.995159	1.05485e-07	0		k__Bacteria;p__Cyanobacteria;c__Nostocophycideae;o__Nostocales	0.995513	1.04058e-07	0
k__Bacteria;p__Cyanobacteria;c__Oscillatoriophycideae;o__Chroococcales	0.995153	1.05485e-07	0		k__Bacteria;p__Cyanobacteria;c__Oscillatoriophycideae;o__Chroococcales	0.99538	1.04058e-07	0
k__Bacteria;p__Cyanobacteria;c__Oscillatoriophycideae;o__Oscillatoriales	0.992973	2.1097e-07	0		k__Bacteria;p__Cyanobacteria;c__Oscillatoriophycideae;o__Oscillatoriales	0.992968	2.08117e-07	0
k__Bacteria;p__Cyanobacteria;c__Synechococcophycideae;o__Pseudanabaenales	0.99552	8.43882e-07	0		k__Bacteria;p__Cyanobacteria;c__Synechococcophycideae;o__Pseudanabaenales	0.994982	8.32466e-07	0
k__Bacteria;p__Cyanobacteria;c__Synechococcophycideae;o__Synechococcales	0.995306	1.05485e-07	0		k__Bacteria;p__Cyanobacteria;c__Synechococcophycideae;o__Synechococcales	0.995354	1.04058e-07	0
k__Bacteria;p__Deferribacteres;c__Deferribacteres;o__Deferribacterales	0.995535	2.1097e-07	0		k__Bacteria;p__Deferribacteres;c__Deferribacteres;o__Deferribacterales	0.994966	2.08117e-07	0
k__Bacteria;p__Elusimicrobia;c__Elusimicrobia;o__Elusimicrobiales	0.632048	1.42405e-05	1.08696e-06		k__Bacteria;p__Elusimicrobia;c__Elusimicrobia;o__Elusimicrobiales	0.984301	1.65453e-05	0
k__Bacteria;p__Elusimicrobia;c__Elusimicrobia;o__FAC88	0.99369	0	1.08696e-06		k__Bacteria;p__Elusimicrobia;c__Elusimicrobia;o__FAC88	0.993739	0	8.69565e-07
k__Bacteria;p__Firmicutes;c__Bacilli;o__Bacillales	0.39651	0.00935105	0.00490543		k__Bacteria;p__Firmicutes;c__Bacilli;o__Bacillales	0.368641	0.00931894	0.00598
k__Bacteria;p__Firmicutes;c__Bacilli;o__Gemellales	0.99667	3.87131e-05	3.58696e-05		k__Bacteria;p__Firmicutes;c__Bacilli;o__Gemellales	0.28991	4.14152e-05	1.91304e-05
k__Bacteria;p__Firmicutes;c__Bacilli;o__Lactobacillales	0.743086	0.00886097	0.00802717		k__Bacteria;p__Firmicutes;c__Bacilli;o__Lactobacillales	0.684986	0.00904495	0.00711565
k__Bacteria;p__Firmicutes;c__Bacilli;o__Turicibacterales	0.390537	0.0011403	0.000772826		k__Bacteria;p__Firmicutes;c__Bacilli;o__Turicibacterales	0.937065	0.00111217	0.000907826
k__Bacteria;p__Firmicutes;c__Clostridia;o__	0.736349	2.00422e-06	2.17391e-06		k__Bacteria;p__Firmicutes;c__Clostridia;o__	0.677909	2.08117e-06	1.73913e-06
k__Bacteria;p__Firmicutes;c__Clostridia;o__Clostridiales	0.0106259	0.447003	0.498576		k__Bacteria;p__Firmicutes;c__Clostridia;o__Clostridiales	0.187875	0.447606	0.465567
k__Bacteria;p__Firmicutes;c__Clostridia;o__SHA-98	0.649898	5.61181e-05	3.91304e-05		k__Bacteria;p__Firmicutes;c__Clostridia;o__SHA-98	0.153114	5.65036e-05	4.78261e-05
k__Bacteria;p__Firmicutes;c__Erysipelotrichi;o__Erysipelotrichales	0.672383	0.0109348	0.0118098		k__Bacteria;p__Firmicutes;c__Erysipelotrichi;o__Erysipelotrichales	0.303638	0.010827	0.0118574
k__Bacteria;p__Fusobacteria;c__Fusobacteriia;o__Fusobacteriales	0.459192	0.000611181	0.000209783		k__Bacteria;p__Fusobacteria;c__Fusobacteriia;o__Fusobacteriales	0.478782	0.000600728	0.000238261
k__Bacteria;p__GN02;c__GN07;o__	0.999684	2.1097e-07	0		k__Bacteria;p__GN02;c__GN07;o__	0.999553	2.08117e-07	0
k__Bacteria;p__Gemmatimonadetes;c__Gemmatimonadetes;o__Gemmatimonadales	0.98573	1.47679e-06	0		k__Bacteria;p__Gemmatimonadetes;c__Gemmatimonadetes;o__Gemmatimonadales	0.985592	1.45682e-06	0
k__Bacteria;p__Lentisphaerae;c__[Lentisphaeria];o__Victivallales	0.72475	0.000234177	0.000240217		k__Bacteria;p__Lentisphaerae;c__[Lentisphaeria];o__Victivallales	0.0749198	0.000222477	0.000389565
k__Bacteria;p__Lentisphaerae;c__[Lentisphaeria];o__Z20	0.98441	1.4135e-05	0		k__Bacteria;p__Lentisphaerae;c__[Lentisphaeria];o__Z20	0.984275	1.39438e-05	0
k__Bacteria;p__Planctomycetes;c__BD7-11;o__	0.995417	1.05485e-07	0		k__Bacteria;p__Planctomycetes;c__BD7-11;o__	0.995094	1.04058e-07	0
k__Bacteria;p__Planctomycetes;c__Planctomycetia;o__Gemmatales	0.993442	2.1097e-07	0		k__Bacteria;p__Planctomycetes;c__Planctomycetia;o__Gemmatales	0.282971	1.04058e-07	8.69565e-07
k__Bacteria;p__Planctomycetes;c__Planctomycetia;o__Pirellulales	0.995541	2.1097e-07	0		k__Bacteria;p__Planctomycetes;c__Planctomycetia;o__Pirellulales	0.9951	2.08117e-07	0
k__Bacteria;p__Planctomycetes;c__Planctomycetia;o__Planctomycetales	0.995344	1.05485e-07	0		k__Bacteria;p__Planctomycetes;c__Planctomycetia;o__Planctomycetales	1	0	0
k__Bacteria;p__Proteobacteria;c__;o__	0.910837	2.32068e-06	2.17391e-06		k__Bacteria;p__Proteobacteria;c__;o__	0.0331026	1.87305e-06	6.95652e-06
k__Bacteria;p__Proteobacteria;c__Alphaproteobacteria;o__	0.984759	3.48101e-06	0		k__Bacteria;p__Proteobacteria;c__Alphaproteobacteria;o__	0.98385	3.53798e-06	0
k__Bacteria;p__Proteobacteria;c__Alphaproteobacteria;o__BD7-3	0.988847	1.05485e-06	0		k__Bacteria;p__Proteobacteria;c__Alphaproteobacteria;o__BD7-3	0.988396	1.04058e-06	0
k__Bacteria;p__Proteobacteria;c__Alphaproteobacteria;o__Caulobacterales	0.934246	0.000732173	0.000341304		k__Bacteria;p__Proteobacteria;c__Alphaproteobacteria;o__Caulobacterales	0.606782	0.000871696	0.000313043
k__Bacteria;p__Proteobacteria;c__Alphaproteobacteria;o__Ellin329	0.985976	4.32489e-06	0		k__Bacteria;p__Proteobacteria;c__Alphaproteobacteria;o__Ellin329	0.16632	2.91363e-06	1.13043e-05
k__Bacteria;p__Proteobacteria;c__Alphaproteobacteria;o__RF32	0.256822	0.00326962	0.00199674		k__Bacteria;p__Proteobacteria;c__Alphaproteobacteria;o__RF32	0.797003	0.00314173	0.00356435
k__Bacteria;p__Proteobacteria;c__Alphaproteobacteria;o__Rhizobiales	0.519023	0.00108914	0.000215217		k__Bacteria;p__Proteobacteria;c__Alphaproteobacteria;o__Rhizobiales	0.834077	0.00112466	0.00106696
k__Bacteria;p__Proteobacteria;c__Alphaproteobacteria;o__Rhodobacterales	0.238825	1.95148e-05	1.08696e-06		k__Bacteria;p__Proteobacteria;c__Alphaproteobacteria;o__Rhodobacterales	0.307045	1.89386e-05	3.47826e-06
k__Bacteria;p__Proteobacteria;c__Alphaproteobacteria;o__Rhodospirillales	0.502551	3.16456e-06	1.08696e-06		k__Bacteria;p__Proteobacteria;c__Alphaproteobacteria;o__Rhodospirillales	0.450928	3.43392e-06	8.69565e-07
k__Bacteria;p__Proteobacteria;c__Alphaproteobacteria;o__Rickettsiales	0.338442	7.06751e-05	6.52174e-06		k__Bacteria;p__Proteobacteria;c__Alphaproteobacteria;o__Rickettsiales	0.826559	6.89906e-05	1.21739e-05
k__Bacteria;p__Proteobacteria;c__Alphaproteobacteria;o__Sphingomonadales	0.941005	0.000148101	9.78261e-05		k__Bacteria;p__Proteobacteria;c__Alphaproteobacteria;o__Sphingomonadales	0.0463291	0.000102393	0.000433043
k__Bacteria;p__Proteobacteria;c__Betaproteobacteria;o__	0.893528	3.09072e-05	2.71739e-05		k__Bacteria;p__Proteobacteria;c__Betaproteobacteria;o__	0.794103	2.96566e-05	3.3913e-05
k__Bacteria;p__Proteobacteria;c__Betaproteobacteria;o__ASSO-13	0.988752	6.32911e-07	0		k__Bacteria;p__Proteobacteria;c__Betaproteobacteria;o__ASSO-13	0.987925	6.2435e-07	0
k__Bacteria;p__Proteobacteria;c__Betaproteobacteria;o__Burkholderiales	0.419657	0.0125577	0.00897391		k__Bacteria;p__Proteobacteria;c__Betaproteobacteria;o__Burkholderiales	0.938317	0.0119341	0.0110974
k__Bacteria;p__Proteobacteria;c__Betaproteobacteria;o__Ellin6067	0.982243	4.85232e-06	0		k__Bacteria;p__Proteobacteria;c__Betaproteobacteria;o__Ellin6067	0.597213	4.57856e-06	8.69565e-07
k__Bacteria;p__Proteobacteria;c__Betaproteobacteria;o__Gallionellales	0.186473	8.33333e-06	1.41304e-05		k__Bacteria;p__Proteobacteria;c__Betaproteobacteria;o__Gallionellales	0.82923	8.74089e-06	9.56522e-06
k__Bacteria;p__Proteobacteria;c__Betaproteobacteria;o__Hydrogenophilales	0.995321	1.05485e-07	0		k__Bacteria;p__Proteobacteria;c__Betaproteobacteria;o__Hydrogenophilales	0.995338	1.04058e-07	0
k__Bacteria;p__Proteobacteria;c__Betaproteobacteria;o__IS-44	0.995373	1.05485e-07	0		k__Bacteria;p__Proteobacteria;c__Betaproteobacteria;o__IS-44	0.995142	1.04058e-07	0
k__Bacteria;p__Proteobacteria;c__Betaproteobacteria;o__MKC10	0.566899	1.26582e-05	6.52174e-06		k__Bacteria;p__Proteobacteria;c__Betaproteobacteria;o__MKC10	0.900452	1.21748e-05	1.13043e-05
k__Bacteria;p__Proteobacteria;c__Betaproteobacteria;o__MND1	0.995432	1.05485e-07	0		k__Bacteria;p__Proteobacteria;c__Betaproteobacteria;o__MND1	0.995078	1.04058e-07	0
k__Bacteria;p__Proteobacteria;c__Betaproteobacteria;o__MWH-UniP1	0.98615	7.38397e-07	0		k__Bacteria;p__Proteobacteria;c__Betaproteobacteria;o__MWH-UniP1	0.0639807	3.12175e-07	3.47826e-06
k__Bacteria;p__Proteobacteria;c__Betaproteobacteria;o__Methylophilales	0.243417	3.71308e-05	1.84783e-05		k__Bacteria;p__Proteobacteria;c__Betaproteobacteria;o__Methylophilales	0.87481	3.61082e-05	4e-05
k__Bacteria;p__Proteobacteria;c__Betaproteobacteria;o__Neisseriales	0.0513576	0.000137131	5.65217e-05		k__Bacteria;p__Proteobacteria;c__Betaproteobacteria;o__Neisseriales	0.827726	0.000130177	0.000116522
k__Bacteria;p__Proteobacteria;c__Betaproteobacteria;o__Nitrosomonadales	0.359686	1.58228e-06	3.26087e-06		k__Bacteria;p__Proteobacteria;c__Betaproteobacteria;o__Nitrosomonadales	0.0419025	1.56087e-06	4.34783e-06
k__Bacteria;p__Proteobacteria;c__Betaproteobacteria;o__Rhodocyclales	0.586036	0.000848629	0.000238043		k__Bacteria;p__Proteobacteria;c__Betaproteobacteria;o__Rhodocyclales	0.561252	0.000722789	0.0011687
k__Bacteria;p__Proteobacteria;c__Betaproteobacteria;o__SBla14	0.985852	2.1097e-06	0		k__Bacteria;p__Proteobacteria;c__Betaproteobacteria;o__SBla14	0.366121	1.66493e-06	3.47826e-06
k__Bacteria;p__Proteobacteria;c__Betaproteobacteria;o__SC-I-84	0.991304	3.16456e-07	0		k__Bacteria;p__Proteobacteria;c__Betaproteobacteria;o__SC-I-84	0.989959	4.16233e-07	0
k__Bacteria;p__Proteobacteria;c__Betaproteobacteria;o__Thiobacterales	0.49012	6.32911e-07	1.08696e-06		k__Bacteria;p__Proteobacteria;c__Betaproteobacteria;o__Thiobacterales	0.831388	6.2435e-07	8.69565e-07
k__Bacteria;p__Proteobacteria;c__Deltaproteobacteria;o__Bdellovibrionales	0.995541	2.00422e-06	0		k__Bacteria;p__Proteobacteria;c__Deltaproteobacteria;o__Bdellovibrionales	0.9951	1.97711e-06	0
k__Bacteria;p__Proteobacteria;c__Deltaproteobacteria;o__Desulfovibrionales	0.308974	0.0029289	0.00342174		k__Bacteria;p__Proteobacteria;c__Deltaproteobacteria;o__Desulfovibrionales	0.11619	0.00303361	0.00236696
k__Bacteria;p__Proteobacteria;c__Deltaproteobacteria;o__GMD14H09	0.845869	1.84599e-05	1.08696e-06		k__Bacteria;p__Proteobacteria;c__Deltaproteobacteria;o__GMD14H09	0.984405	1.83143e-05	0
k__Bacteria;p__Proteobacteria;c__Deltaproteobacteria;o__Myxococcales	0.983694	5.37975e-06	0		k__Bacteria;p__Proteobacteria;c__Deltaproteobacteria;o__Myxococcales	0.299163	3.95421e-06	1.13043e-05
k__Bacteria;p__Proteobacteria;c__Epsilonproteobacteria;o__Campylobacterales	0.759169	0.000262342	0.000171739		k__Bacteria;p__Proteobacteria;c__Epsilonproteobacteria;o__Campylobacterales	0.782496	0.000248907	0.00026087
k__Bacteria;p__Proteobacteria;c__Gammaproteobacteria;o__	0.622188	3.39662e-05	2.6087e-05		k__Bacteria;p__Proteobacteria;c__Gammaproteobacteria;o__	0.366028	3.28824e-05	4.17391e-05
k__Bacteria;p__Proteobacteria;c__Gammaproteobacteria;o__Aeromonadales	0.565761	0.000284599	3.47826e-05		k__Bacteria;p__Proteobacteria;c__Gammaproteobacteria;o__Aeromonadales	0.680101	0.000318314	6.34783e-05
k__Bacteria;p__Proteobacteria;c__Gammaproteobacteria;o__Alteromonadales	0.0605841	4.9789e-05	9.78261e-06		k__Bacteria;p__Proteobacteria;c__Gammaproteobacteria;o__Alteromonadales	0.964479	4.51613e-05	6.08696e-05
k__Bacteria;p__Proteobacteria;c__Gammaproteobacteria;o__Cardiobacteriales	0.819527	1.79325e-06	1.08696e-06		k__Bacteria;p__Proteobacteria;c__Gammaproteobacteria;o__Cardiobacteriales	0.579424	1.97711e-06	8.69565e-07
k__Bacteria;p__Proteobacteria;c__Gammaproteobacteria;o__Chromatiales	0.606603	3.74473e-05	2.93478e-05		k__Bacteria;p__Proteobacteria;c__Gammaproteobacteria;o__Chromatiales	0.993278	3.72529e-05	4.08696e-05
k__Bacteria;p__Proteobacteria;c__Gammaproteobacteria;o__Enterobacteriales	0.634743	0.00630591	0.00525217		k__Bacteria;p__Proteobacteria;c__Gammaproteobacteria;o__Enterobacteriales	0.980601	0.00616441	0.00579478
k__Bacteria;p__Proteobacteria;c__Gammaproteobacteria;o__HOC36	0.993341	2.1097e-07	0		k__Bacteria;p__Proteobacteria;c__Gammaproteobacteria;o__HOC36	0.993251	2.08117e-07	0
k__Bacteria;p__Proteobacteria;c__Gammaproteobacteria;o__HTCC2188	0.993041	2.1097e-07	0		k__Bacteria;p__Proteobacteria;c__Gammaproteobacteria;o__HTCC2188	0.27382	2.08117e-07	8.69565e-07
k__Bacteria;p__Proteobacteria;c__Gammaproteobacteria;o__Legionellales	0.987029	1.37131e-06	0		k__Bacteria;p__Proteobacteria;c__Gammaproteobacteria;o__Legionellales	0.937179	1.2487e-06	8.69565e-07
k__Bacteria;p__Proteobacteria;c__Gammaproteobacteria;o__Methylococcales	0.981488	2.74262e-06	0		k__Bacteria;p__Proteobacteria;c__Gammaproteobacteria;o__Methylococcales	0.570731	2.70552e-06	8.69565e-07
k__Bacteria;p__Proteobacteria;c__Gammaproteobacteria;o__Oceanospirillales	0.430021	2.73207e-05	8.69565e-06		k__Bacteria;p__Proteobacteria;c__Gammaproteobacteria;o__Oceanospirillales	0.653234	2.41415e-05	3.82609e-05
k__Bacteria;p__Proteobacteria;c__Gammaproteobacteria;o__PYR10d3	0.726423	1.29747e-05	1.19565e-05		k__Bacteria;p__Proteobacteria;c__Gammaproteobacteria;o__PYR10d3	0.0347414	1.20708e-05	2.43478e-05
k__Bacteria;p__Proteobacteria;c__Gammaproteobacteria;o__Pasteurellales	0.50226	0.00144989	0.00111196		k__Bacteria;p__Proteobacteria;c__Gammaproteobacteria;o__Pasteurellales	0.336556	0.00128574	0.00226783
k__Bacteria;p__Proteobacteria;c__Gammaproteobacteria;o__Pseudomonadales	0.324089	0.0100467	0.00109674		k__Bacteria;p__Proteobacteria;c__Gammaproteobacteria;o__Pseudomonadales	0.861087	0.00993861	0.01146
k__Bacteria;p__Proteobacteria;c__Gammaproteobacteria;o__Thiohalorhabdales	0.58838	8.02743e-05	6.95652e-05		k__Bacteria;p__Proteobacteria;c__Gammaproteobacteria;o__Thiohalorhabdales	0.0720899	7.65869e-05	0.000106957
k__Bacteria;p__Proteobacteria;c__Gammaproteobacteria;o__Thiotrichales	0.215657	3.71308e-05	1.63043e-05		k__Bacteria;p__Proteobacteria;c__Gammaproteobacteria;o__Thiotrichales	0.819174	3.46514e-05	4e-05
k__Bacteria;p__Proteobacteria;c__Gammaproteobacteria;o__Vibrionales	0.569646	1.89873e-06	3.26087e-06		k__Bacteria;p__Proteobacteria;c__Gammaproteobacteria;o__Vibrionales	0.936768	1.97711e-06	1.73913e-06
k__Bacteria;p__Proteobacteria;c__Gammaproteobacteria;o__Xanthomonadales	0.286469	0.00483502	0.000157609		k__Bacteria;p__Proteobacteria;c__Gammaproteobacteria;o__Xanthomonadales	0.224848	0.00414069	0.00789304
k__Bacteria;p__Proteobacteria;c__Gammaproteobacteria;o__[Marinicellales]	0.995093	1.05485e-07	0		k__Bacteria;p__Proteobacteria;c__Gammaproteobacteria;o__[Marinicellales]	0.995443	1.04058e-07	0
k__Bacteria;p__Proteobacteria;c__TA18;o__PHOS-HD29	0.995659	1.05485e-07	0		k__Bacteria;p__Proteobacteria;c__TA18;o__PHOS-HD29	0.994	0	8.69565e-07
k__Bacteria;p__SR1;c__;o__	0.858953	8.43882e-07	1.08696e-06		k__Bacteria;p__SR1;c__;o__	0.984064	1.04058e-06	0
k__Bacteria;p__Spirochaetes;c__Spirochaetes;o__Sphaerochaetales	0.992008	1.58228e-06	0		k__Bacteria;p__Spirochaetes;c__Spirochaetes;o__Sphaerochaetales	0.990988	1.56087e-06	0
k__Bacteria;p__Spirochaetes;c__Spirochaetes;o__Spirochaetales	0.815395	0.000238502	1.95652e-05		k__Bacteria;p__Spirochaetes;c__Spirochaetes;o__Spirochaetales	0.979526	0.000237149	0
k__Bacteria;p__Spirochaetes;c__[Brachyspirae];o__[Brachyspirales]	0.864967	4.11392e-06	2.17391e-06		k__Bacteria;p__Spirochaetes;c__[Brachyspirae];o__[Brachyspirales]	0.0998092	1.45682e-06	2.34783e-05
k__Bacteria;p__Synergistetes;c__Synergistia;o__Synergistales	0.516563	0.000144831	4.13043e-05		k__Bacteria;p__Synergistetes;c__Synergistia;o__Synergistales	0.638421	0.000131009	0.000167826
k__Bacteria;p__TM7;c__;o__	0.769049	1.37131e-06	1.08696e-06		k__Bacteria;p__TM7;c__;o__	0.776346	1.35276e-06	8.69565e-07
k__Bacteria;p__TM7;c__TM7-3;o__	0.715852	1.47679e-06	2.17391e-06		k__Bacteria;p__TM7;c__TM7-3;o__	0.986731	1.66493e-06	0
k__Bacteria;p__TM7;c__TM7-3;o__CW040	0.99035	4.21941e-07	0		k__Bacteria;p__TM7;c__TM7-3;o__CW040	0.98961	4.16233e-07	0
k__Bacteria;p__Tenericutes;c__CK-1C4-19;o__	0.995417	1.05485e-07	0		k__Bacteria;p__Tenericutes;c__CK-1C4-19;o__	0.995094	1.04058e-07	0
k__Bacteria;p__Tenericutes;c__Mollicutes;o__Anaeroplasmatales	0.852052	0.000277004	0.000138043		k__Bacteria;p__Tenericutes;c__Mollicutes;o__Anaeroplasmatales	0.478539	0.000270552	0.000157391
k__Bacteria;p__Tenericutes;c__Mollicutes;o__Mycoplasmatales	0.76667	9.2827e-06	4.34783e-06		k__Bacteria;p__Tenericutes;c__Mollicutes;o__Mycoplasmatales	0.852785	1.09261e-05	1.13043e-05
k__Bacteria;p__Tenericutes;c__Mollicutes;o__RF39	0.189104	0.0058134	0.0028413		k__Bacteria;p__Tenericutes;c__Mollicutes;o__RF39	0.809003	0.00559584	0.00606261
k__Bacteria;p__Tenericutes;c__RF3;o__ML615J-28	0.31458	0.000529747	0.000222826		k__Bacteria;p__Tenericutes;c__RF3;o__ML615J-28	0.160192	0.000456191	0.000923478
k__Bacteria;p__Verrucomicrobia;c__Opitutae;o__Opitutales	0.995541	4.21941e-07	0		k__Bacteria;p__Verrucomicrobia;c__Opitutae;o__Opitutales	0.9951	4.16233e-07	0
k__Bacteria;p__Verrucomicrobia;c__Opitutae;o__[Cerasicoccales]	0.847883	5.3481e-05	8.69565e-06		k__Bacteria;p__Verrucomicrobia;c__Opitutae;o__[Cerasicoccales]	0.926852	4.73465e-05	3.47826e-06
k__Bacteria;p__Verrucomicrobia;c__Verruco-5;o__WCHB1-41	0.855687	5.6962e-06	2.17391e-06		k__Bacteria;p__Verrucomicrobia;c__Verruco-5;o__WCHB1-41	0.984695	6.03538e-06	0
k__Bacteria;p__Verrucomicrobia;c__Verrucomicrobiae;o__Verrucomicrobiales	0.323631	0.0235378	0.0142		k__Bacteria;p__Verrucomicrobia;c__Verrucomicrobiae;o__Verrucomicrobiales	0.946072	0.0224262	0.0296078
k__Bacteria;p__Verrucomicrobia;c__[Pedosphaerae];o__[Pedosphaerales]	0.994771	1.05485e-07	0		k__Bacteria;p__Verrucomicrobia;c__[Pedosphaerae];o__[Pedosphaerales]	0.995926	1.04058e-07	0
k__Bacteria;p__WPS-2;c__;o__	0.985948	2.1097e-06	0		k__Bacteria;p__WPS-2;c__;o__	0.986154	2.08117e-06	0
k__Bacteria;p__[Thermi];c__Deinococci;o__Deinococcales	0.983206	2.00422e-06	0		k__Bacteria;p__[Thermi];c__Deinococci;o__Deinococcales	0.784019	1.87305e-06	8.69565e-07
k__Archaea;p__Euryarchaeota;c__Methanobacteria;o__Methanobacteriales;f__Methanobacteriaceae	0.556744	0.000399895	0.000157609		k__Archaea;p__Euryarchaeota;c__Methanobacteria;o__Methanobacteriales;f__Methanobacteriaceae	0.436496	0.000383143	0.000286957
k__Archaea;p__Euryarchaeota;c__Thermoplasmata;o__E2;f__[Methanomassiliicoccaceae]	0.987694	7.59494e-06	0		k__Archaea;p__Euryarchaeota;c__Thermoplasmata;o__E2;f__[Methanomassiliicoccaceae]	0.268372	4.89074e-06	2.17391e-05
k__Bacteria;p__;c__;o__;f__	0.993698	2.1097e-07	0		k__Bacteria;p__;c__;o__;f__	0.355244	1.04058e-07	8.69565e-07
k__Bacteria;p__AD3;c__ABS-6;o__;f__	0.995005	1.05485e-07	0		k__Bacteria;p__AD3;c__ABS-6;o__;f__	0.995538	1.04058e-07	0
k__Bacteria;p__Acidobacteria;c__Acidobacteria-6;o__iii1-15;f__	0.9937	2.1097e-07	0		k__Bacteria;p__Acidobacteria;c__Acidobacteria-6;o__iii1-15;f__	0.326302	1.04058e-07	8.69565e-07
k__Bacteria;p__Acidobacteria;c__Acidobacteriia;o__Acidobacteriales;f__Acidobacteriaceae	0.995564	2.1097e-07	0		k__Bacteria;p__Acidobacteria;c__Acidobacteriia;o__Acidobacteriales;f__Acidobacteriaceae	0.994934	2.08117e-07	0
k__Bacteria;p__Acidobacteria;c__Solibacteres;o__Solibacterales;f__	0.995491	1.05485e-07	0		k__Bacteria;p__Acidobacteria;c__Solibacteres;o__Solibacterales;f__	0.993963	0	8.69565e-07
k__Bacteria;p__Acidobacteria;c__Solibacteres;o__Solibacterales;f__Solibacteraceae	0.995005	2.1097e-07	0		k__Bacteria;p__Acidobacteria;c__Solibacteres;o__Solibacterales;f__Solibacteraceae	0.995538	2.08117e-07	0
k__Bacteria;p__Acidobacteria;c__[Chloracidobacteria];o__RB41;f__Ellin6075	0.995218	1.05485e-07	0		k__Bacteria;p__Acidobacteria;c__[Chloracidobacteria];o__RB41;f__Ellin6075	0.995449	1.04058e-07	0
k__Bacteria;p__Actinobacteria;c__Acidimicrobiia;o__Acidimicrobiales;f__	0.99557	1.05485e-07	0		k__Bacteria;p__Actinobacteria;c__Acidimicrobiia;o__Acidimicrobiales;f__	0.995068	1.04058e-07	0
k__Bacteria;p__Actinobacteria;c__Actinobacteria;o__Actinomycetales;f__	0.686181	3.03797e-05	4.8913e-05		k__Bacteria;p__Actinobacteria;c__Actinobacteria;o__Actinomycetales;f__	0.789979	3.25702e-05	1.91304e-05
k__Bacteria;p__Actinobacteria;c__Actinobacteria;o__Actinomycetales;f__Actinomycetaceae	0.187601	0.000390506	0.0012337		k__Bacteria;p__Actinobacteria;c__Actinobacteria;o__Actinomycetales;f__Actinomycetaceae	0.333158	0.000517378	0.000196522
k__Bacteria;p__Actinobacteria;c__Actinobacteria;o__Actinomycetales;f__Brevibacteriaceae	0.316422	7.5211e-05	0.000171739		k__Bacteria;p__Actinobacteria;c__Actinobacteria;o__Actinomycetales;f__Brevibacteriaceae	0.163437	7.90843e-05	0.000106087
k__Bacteria;p__Actinobacteria;c__Actinobacteria;o__Actinomycetales;f__Cellulomonadaceae	0.834549	4.74684e-06	2.17391e-06		k__Bacteria;p__Actinobacteria;c__Actinobacteria;o__Actinomycetales;f__Cellulomonadaceae	0.562127	4.78668e-06	8.69565e-07
k__Bacteria;p__Actinobacteria;c__Actinobacteria;o__Actinomycetales;f__Corynebacteriaceae	0.984176	0.00590148	0.00780978		k__Bacteria;p__Actinobacteria;c__Actinobacteria;o__Actinomycetales;f__Corynebacteriaceae	0.236668	0.00667503	0.00185652
k__Bacteria;p__Actinobacteria;c__Actinobacteria;o__Actinomycetales;f__Dermabacteraceae	0.952622	2.78481e-05	3.91304e-05		k__Bacteria;p__Actinobacteria;c__Actinobacteria;o__Actinomycetales;f__Dermabacteraceae	0.642979	3.04891e-05	8.69565e-06
k__Bacteria;p__Actinobacteria;c__Actinobacteria;o__Actinomycetales;f__Dermacoccaceae	0.53125	5.27426e-07	1.08696e-06		k__Bacteria;p__Actinobacteria;c__Actinobacteria;o__Actinomycetales;f__Dermacoccaceae	0.987722	6.2435e-07	0
k__Bacteria;p__Actinobacteria;c__Actinobacteria;o__Actinomycetales;f__Dietziaceae	0.86202	8.43882e-07	1.08696e-06		k__Bacteria;p__Actinobacteria;c__Actinobacteria;o__Actinomycetales;f__Dietziaceae	0.249981	8.32466e-07	2.6087e-06
k__Bacteria;p__Actinobacteria;c__Actinobacteria;o__Actinomycetales;f__Frankiaceae	0.992891	2.1097e-07	0		k__Bacteria;p__Actinobacteria;c__Actinobacteria;o__Actinomycetales;f__Frankiaceae	0.995602	1.04058e-07	0
k__Bacteria;p__Actinobacteria;c__Actinobacteria;o__Actinomycetales;f__Geodermatophilaceae	0.988641	5.27426e-07	0		k__Bacteria;p__Actinobacteria;c__Actinobacteria;o__Actinomycetales;f__Geodermatophilaceae	0.479802	4.16233e-07	8.69565e-07
k__Bacteria;p__Actinobacteria;c__Actinobacteria;o__Actinomycetales;f__Gordoniaceae	0.988007	1.05485e-06	0		k__Bacteria;p__Actinobacteria;c__Actinobacteria;o__Actinomycetales;f__Gordoniaceae	0.982417	1.04058e-06	0
k__Bacteria;p__Actinobacteria;c__Actinobacteria;o__Actinomycetales;f__Intrasporangiaceae	0.993276	2.1097e-07	0		k__Bacteria;p__Actinobacteria;c__Actinobacteria;o__Actinomycetales;f__Intrasporangiaceae	0.993391	2.08117e-07	0
k__Bacteria;p__Actinobacteria;c__Actinobacteria;o__Actinomycetales;f__Jonesiaceae	0.995461	4.21941e-07	0		k__Bacteria;p__Actinobacteria;c__Actinobacteria;o__Actinomycetales;f__Jonesiaceae	0.995046	4.16233e-07	0
k__Bacteria;p__Actinobacteria;c__Actinobacteria;o__Actinomycetales;f__Microbacteriaceae	0.604625	0.000121835	7.6087e-05		k__Bacteria;p__Actinobacteria;c__Actinobacteria;o__Actinomycetales;f__Microbacteriaceae	0.850164	8.9282e-05	5.3913e-05
k__Bacteria;p__Actinobacteria;c__Actinobacteria;o__Actinomycetales;f__Micrococcaceae	0.173549	0.000429747	6.41304e-05		k__Bacteria;p__Actinobacteria;c__Actinobacteria;o__Actinomycetales;f__Micrococcaceae	0.668247	0.000419979	0.000107826
k__Bacteria;p__Actinobacteria;c__Actinobacteria;o__Actinomycetales;f__Micromonosporaceae	0.783797	1.16034e-06	2.17391e-06		k__Bacteria;p__Actinobacteria;c__Actinobacteria;o__Actinomycetales;f__Micromonosporaceae	0.986812	1.35276e-06	0
k__Bacteria;p__Actinobacteria;c__Actinobacteria;o__Actinomycetales;f__Mycobacteriaceae	0.982197	2.74262e-06	0		k__Bacteria;p__Actinobacteria;c__Actinobacteria;o__Actinomycetales;f__Mycobacteriaceae	0.863565	2.4974e-06	1.73913e-06
k__Bacteria;p__Actinobacteria;c__Actinobacteria;o__Actinomycetales;f__Nocardiaceae	0.329342	1.97257e-05	1.08696e-06		k__Bacteria;p__Actinobacteria;c__Actinobacteria;o__Actinomycetales;f__Nocardiaceae	0.180502	1.25911e-05	3.13043e-05
k__Bacteria;p__Actinobacteria;c__Actinobacteria;o__Actinomycetales;f__Nocardioidaceae	0.769628	2.63713e-06	1.08696e-06		k__Bacteria;p__Actinobacteria;c__Actinobacteria;o__Actinomycetales;f__Nocardioidaceae	0.986173	2.70552e-06	0
k__Bacteria;p__Actinobacteria;c__Actinobacteria;o__Actinomycetales;f__Nocardiopsaceae	0.5992	0.000417405	1.08696e-06		k__Bacteria;p__Actinobacteria;c__Actinobacteria;o__Actinomycetales;f__Nocardiopsaceae	0.816516	0.000411759	1.73913e-06
k__Bacteria;p__Actinobacteria;c__Actinobacteria;o__Actinomycetales;f__Promicromonosporaceae	0.983703	3.80802e-05	0		k__Bacteria;p__Actinobacteria;c__Actinobacteria;o__Actinomycetales;f__Promicromonosporaceae	0.0114565	2.10198e-05	0.00014
k__Bacteria;p__Actinobacteria;c__Actinobacteria;o__Actinomycetales;f__Propionibacteriaceae	0.764057	8.86076e-06	9.78261e-06		k__Bacteria;p__Actinobacteria;c__Actinobacteria;o__Actinomycetales;f__Propionibacteriaceae	0.226562	7.07596e-06	2.17391e-05
k__Bacteria;p__Actinobacteria;c__Actinobacteria;o__Actinomycetales;f__Pseudonocardiaceae	0.989248	5.27426e-07	0		k__Bacteria;p__Actinobacteria;c__Actinobacteria;o__Actinomycetales;f__Pseudonocardiaceae	0.988851	5.20291e-07	0
k__Bacteria;p__Actinobacteria;c__Actinobacteria;o__Actinomycetales;f__Sanguibacteraceae	0.995556	2.1097e-07	0		k__Bacteria;p__Actinobacteria;c__Actinobacteria;o__Actinomycetales;f__Sanguibacteraceae	0.995084	2.08117e-07	0
k__Bacteria;p__Actinobacteria;c__Actinobacteria;o__Actinomycetales;f__Sporichthyaceae	0.995144	1.05485e-07	0		k__Bacteria;p__Actinobacteria;c__Actinobacteria;o__Actinomycetales;f__Sporichthyaceae	0.995529	1.04058e-07	0
k__Bacteria;p__Actinobacteria;c__Actinobacteria;o__Actinomycetales;f__Streptomycetaceae	0.598304	0.000253797	2.71739e-05		k__Bacteria;p__Actinobacteria;c__Actinobacteria;o__Actinomycetales;f__Streptomycetaceae	0.395002	0.000257232	8.69565e-07
k__Bacteria;p__Actinobacteria;c__Actinobacteria;o__Actinomycetales;f__Thermomonosporaceae	0.995409	2.1097e-07	0		k__Bacteria;p__Actinobacteria;c__Actinobacteria;o__Actinomycetales;f__Thermomonosporaceae	0.995243	2.08117e-07	0
k__Bacteria;p__Actinobacteria;c__Actinobacteria;o__Bifidobacteriales;f__Bifidobacteriaceae	0.661633	0.00732099	0.0110685		k__Bacteria;p__Actinobacteria;c__Actinobacteria;o__Bifidobacteriales;f__Bifidobacteriaceae	0.253267	0.00770989	0.00747478
k__Bacteria;p__Actinobacteria;c__Coriobacteriia;o__Coriobacteriales;f__Coriobacteriaceae	0.993683	0.00229694	0.00236848		k__Bacteria;p__Actinobacteria;c__Coriobacteriia;o__Coriobacteriales;f__Coriobacteriaceae	0.669019	0.0023026	0.00220609
k__Bacteria;p__Actinobacteria;c__Thermoleophilia;o__Gaiellales;f__Gaiellaceae	0.995453	1.05485e-07	0		k__Bacteria;p__Actinobacteria;c__Thermoleophilia;o__Gaiellales;f__Gaiellaceae	0.995195	1.04058e-07	0
k__Bacteria;p__Actinobacteria;c__Thermoleophilia;o__Solirubrobacterales;f__Solirubrobacteraceae	0.988186	6.32911e-07	0		k__Bacteria;p__Actinobacteria;c__Thermoleophilia;o__Solirubrobacterales;f__Solirubrobacteraceae	0.985231	6.2435e-07	0
k__Bacteria;p__Armatimonadetes;c__[Fimbriimonadia];o__;f__	0.565808	3.16456e-06	4.34783e-06		k__Bacteria;p__Armatimonadetes;c__[Fimbriimonadia];o__;f__	0.981939	3.43392e-06	0
k__Bacteria;p__BRC1;c__PRR-11;o__;f__	0.995541	8.43882e-07	0		k__Bacteria;p__BRC1;c__PRR-11;o__;f__	0.9951	8.32466e-07	0
k__Bacteria;p__Bacteroidetes;c__Bacteroidia;o__Bacteroidales;f__	0.456927	0.00155148	0.000822826		k__Bacteria;p__Bacteroidetes;c__Bacteroidia;o__Bacteroidales;f__	0.0116708	0.00129386	0.00327739
k__Bacteria;p__Bacteroidetes;c__Bacteroidia;o__Bacteroidales;f__Bacteroidaceae	0.812283	0.316355	0.314757		k__Bacteria;p__Bacteroidetes;c__Bacteroidia;o__Bacteroidales;f__Bacteroidaceae	0.475234	0.316757	0.305376
k__Bacteria;p__Bacteroidetes;c__Bacteroidia;o__Bacteroidales;f__Marinilabiaceae	0.887325	1.05485e-06	1.08696e-06		k__Bacteria;p__Bacteroidetes;c__Bacteroidia;o__Bacteroidales;f__Marinilabiaceae	0.648383	1.2487e-06	8.69565e-07
k__Bacteria;p__Bacteroidetes;c__Bacteroidia;o__Bacteroidales;f__Porphyromonadaceae	0.170204	0.0304676	0.0256043		k__Bacteria;p__Bacteroidetes;c__Bacteroidia;o__Bacteroidales;f__Porphyromonadaceae	0.624663	0.0301248	0.0299852
k__Bacteria;p__Bacteroidetes;c__Bacteroidia;o__Bacteroidales;f__Prevotellaceae	0.962448	0.0349696	0.0330837		k__Bacteria;p__Bacteroidetes;c__Bacteroidia;o__Bacteroidales;f__Prevotellaceae	0.519486	0.0364228	0.0262
k__Bacteria;p__Bacteroidetes;c__Bacteroidia;o__Bacteroidales;f__RF16	0.973603	2.33122e-05	2.17391e-05		k__Bacteria;p__Bacteroidetes;c__Bacteroidia;o__Bacteroidales;f__RF16	0.714629	2.4974e-05	1.82609e-05
k__Bacteria;p__Bacteroidetes;c__Bacteroidia;o__Bacteroidales;f__Rikenellaceae	0.789739	0.0189735	0.0176717		k__Bacteria;p__Bacteroidetes;c__Bacteroidia;o__Bacteroidales;f__Rikenellaceae	0.929094	0.018848	0.0201026
k__Bacteria;p__Bacteroidetes;c__Bacteroidia;o__Bacteroidales;f__S24-7	0.893149	0.00505137	0.00415761		k__Bacteria;p__Bacteroidetes;c__Bacteroidia;o__Bacteroidales;f__S24-7	0.954337	0.00529553	0.00558261
k__Bacteria;p__Bacteroidetes;c__Bacteroidia;o__Bacteroidales;f__[Barnesiellaceae]	0.823766	0.00784504	0.00678587		k__Bacteria;p__Bacteroidetes;c__Bacteroidia;o__Bacteroidales;f__[Barnesiellaceae]	0.528247	0.00772841	0.00799478
k__Bacteria;p__Bacteroidetes;c__Bacteroidia;o__Bacteroidales;f__[Odoribacteraceae]	0.308503	0.00282194	0.00210217		k__Bacteria;p__Bacteroidetes;c__Bacteroidia;o__Bacteroidales;f__[Odoribacteraceae]	0.472725	0.00277482	0.00337043
k__Bacteria;p__Bacteroidetes;c__Bacteroidia;o__Bacteroidales;f__[Paraprevotellaceae]	0.739573	0.00696171	0.0052163		k__Bacteria;p__Bacteroidetes;c__Bacteroidia;o__Bacteroidales;f__[Paraprevotellaceae]	0.350242	0.00725994	0.00580348
k__Bacteria;p__Bacteroidetes;c__Cytophagia;o__Cytophagales;f__	0.995115	5.27426e-07	0		k__Bacteria;p__Bacteroidetes;c__Cytophagia;o__Cytophagales;f__	0.99556	5.20291e-07	0
k__Bacteria;p__Bacteroidetes;c__Cytophagia;o__Cytophagales;f__Cyclobacteriaceae	0.99582	1.05485e-07	0		k__Bacteria;p__Bacteroidetes;c__Cytophagia;o__Cytophagales;f__Cyclobacteriaceae	0.994794	1.04058e-07	0
k__Bacteria;p__Bacteroidetes;c__Cytophagia;o__Cytophagales;f__Cytophagaceae	0.977891	6.11814e-06	0		k__Bacteria;p__Bacteroidetes;c__Cytophagia;o__Cytophagales;f__Cytophagaceae	0.643051	5.93132e-06	8.69565e-07
k__Bacteria;p__Bacteroidetes;c__Cytophagia;o__Cytophagales;f__Flammeovirgaceae	0.991868	3.16456e-07	0		k__Bacteria;p__Bacteroidetes;c__Cytophagia;o__Cytophagales;f__Flammeovirgaceae	0.98782	6.2435e-07	0
k__Bacteria;p__Bacteroidetes;c__Cytophagia;o__Cytophagales;f__[Amoebophilaceae]	0.994672	1.05485e-07	0		k__Bacteria;p__Bacteroidetes;c__Cytophagia;o__Cytophagales;f__[Amoebophilaceae]	0.995888	1.04058e-07	0
k__Bacteria;p__Bacteroidetes;c__Flavobacteriia;o__Flavobacteriales;f__Cryomorphaceae	0.789325	0.000841983	1.08696e-06		k__Bacteria;p__Bacteroidetes;c__Flavobacteriia;o__Flavobacteriales;f__Cryomorphaceae	0.964072	0.000830385	2.6087e-06
k__Bacteria;p__Bacteroidetes;c__Flavobacteriia;o__Flavobacteriales;f__Flavobacteriaceae	0.52064	0.000465295	7.6087e-06		k__Bacteria;p__Bacteroidetes;c__Flavobacteriia;o__Flavobacteriales;f__Flavobacteriaceae	0.756016	0.000446618	0.000306957
k__Bacteria;p__Bacteroidetes;c__Flavobacteriia;o__Flavobacteriales;f__[Weeksellaceae]	0.650855	0.000525738	6.84783e-05		k__Bacteria;p__Bacteroidetes;c__Flavobacteriia;o__Flavobacteriales;f__[Weeksellaceae]	0.230893	0.000390323	0.00113739
k__Bacteria;p__Bacteroidetes;c__Sphingobacteriia;o__Sphingobacteriales;f__	0.995115	1.05485e-07	0		k__Bacteria;p__Bacteroidetes;c__Sphingobacteriia;o__Sphingobacteriales;f__	0.99556	1.04058e-07	0
k__Bacteria;p__Bacteroidetes;c__Sphingobacteriia;o__Sphingobacteriales;f__Sphingobacteriaceae	0.56336	0.000229536	3.15217e-05		k__Bacteria;p__Bacteroidetes;c__Sphingobacteriia;o__Sphingobacteriales;f__Sphingobacteriaceae	0.521794	0.000233611	6.78261e-05
k__Bacteria;p__Bacteroidetes;c__[Saprospirae];o__[Saprospirales];f__Chitinophagaceae	0.910937	5.59072e-06	4.34783e-06		k__Bacteria;p__Bacteroidetes;c__[Saprospirae];o__[Saprospirales];f__Chitinophagaceae	0.482591	5.82726e-06	8.69565e-07
k__Bacteria;p__Bacteroidetes;c__[Saprospirae];o__[Saprospirales];f__Saprospiraceae	0.995079	1.05485e-07	0		k__Bacteria;p__Bacteroidetes;c__[Saprospirae];o__[Saprospirales];f__Saprospiraceae	0.995459	1.04058e-07	0
k__Bacteria;p__Chlorobi;c__Ignavibacteria;o__Ignavibacteriales;f__[Melioribacteraceae]	0.995174	2.1097e-07	0		k__Bacteria;p__Chlorobi;c__Ignavibacteria;o__Ignavibacteriales;f__[Melioribacteraceae]	0.995497	2.08117e-07	0
k__Bacteria;p__Chloroflexi;c__Ellin6529;o__;f__	0.98648	1.37131e-06	0		k__Bacteria;p__Chloroflexi;c__Ellin6529;o__;f__	0.937694	1.14464e-06	1.73913e-06
k__Bacteria;p__Chloroflexi;c__Gitt-GS-136;o__;f__	0.995144	1.05485e-07	0		k__Bacteria;p__Chloroflexi;c__Gitt-GS-136;o__;f__	0.995529	1.04058e-07	0
k__Bacteria;p__Cyanobacteria;c__4C0d-2;o__;f__	0.0818408	3.16456e-07	3.26087e-06		k__Bacteria;p__Cyanobacteria;c__4C0d-2;o__;f__	0.985711	7.28408e-07	0
k__Bacteria;p__Cyanobacteria;c__4C0d-2;o__MLE1-12;f__	0.995438	1.05485e-07	0		k__Bacteria;p__Cyanobacteria;c__4C0d-2;o__MLE1-12;f__	0.995211	1.04058e-07	0
k__Bacteria;p__Cyanobacteria;c__4C0d-2;o__YS2;f__	0.27753	0.000682489	0.000975		k__Bacteria;p__Cyanobacteria;c__4C0d-2;o__YS2;f__	0.62798	0.000726015	0.000584348
k__Bacteria;p__Cyanobacteria;c__Chloroplast;o__Chlorophyta;f__	0.989065	1.16034e-06	0		k__Bacteria;p__Cyanobacteria;c__Chloroplast;o__Chlorophyta;f__	0.987164	1.2487e-06	0
k__Bacteria;p__Cyanobacteria;c__Chloroplast;o__Stramenopiles;f__	0.989135	5.27426e-07	0		k__Bacteria;p__Cyanobacteria;c__Chloroplast;o__Stramenopiles;f__	0.987791	5.20291e-07	0
k__Bacteria;p__Cyanobacteria;c__Chloroplast;o__Streptophyta;f__	0.164738	0.000151055	6.52174e-05		k__Bacteria;p__Cyanobacteria;c__Chloroplast;o__Streptophyta;f__	0.40915	0.000138398	0.000178261
k__Bacteria;p__Cyanobacteria;c__ML635J-21;o__;f__	0.99502	3.16456e-07	0		k__Bacteria;p__Cyanobacteria;c__ML635J-21;o__;f__	0.995522	3.12175e-07	0
k__Bacteria;p__Cyanobacteria;c__Nostocophycideae;o__Nostocales;f__Nostocaceae	0.995159	1.05485e-07	0		k__Bacteria;p__Cyanobacteria;c__Nostocophycideae;o__Nostocales;f__Nostocaceae	0.995513	1.04058e-07	0
k__Bacteria;p__Cyanobacteria;c__Oscillatoriophycideae;o__Chroococcales;f__Xenococcaceae	0.995153	1.05485e-07	0		k__Bacteria;p__Cyanobacteria;c__Oscillatoriophycideae;o__Chroococcales;f__Xenococcaceae	0.99538	1.04058e-07	0
k__Bacteria;p__Cyanobacteria;c__Oscillatoriophycideae;o__Oscillatoriales;f__Phormidiaceae	0.992973	2.1097e-07	0		k__Bacteria;p__Cyanobacteria;c__Oscillatoriophycideae;o__Oscillatoriales;f__Phormidiaceae	0.992968	2.08117e-07	0
k__Bacteria;p__Cyanobacteria;c__Synechococcophycideae;o__Pseudanabaenales;f__Pseudanabaenaceae	0.99552	8.43882e-07	0		k__Bacteria;p__Cyanobacteria;c__Synechococcophycideae;o__Pseudanabaenales;f__Pseudanabaenaceae	0.994982	8.32466e-07	0
k__Bacteria;p__Cyanobacteria;c__Synechococcophycideae;o__Synechococcales;f__Acaryochloridaceae	0.995306	1.05485e-07	0		k__Bacteria;p__Cyanobacteria;c__Synechococcophycideae;o__Synechococcales;f__Acaryochloridaceae	0.995354	1.04058e-07	0
k__Bacteria;p__Deferribacteres;c__Deferribacteres;o__Deferribacterales;f__Deferribacteraceae	0.995535	2.1097e-07	0		k__Bacteria;p__Deferribacteres;c__Deferribacteres;o__Deferribacterales;f__Deferribacteraceae	0.994966	2.08117e-07	0
k__Bacteria;p__Elusimicrobia;c__Elusimicrobia;o__Elusimicrobiales;f__Elusimicrobiaceae	0.632048	1.42405e-05	1.08696e-06		k__Bacteria;p__Elusimicrobia;c__Elusimicrobia;o__Elusimicrobiales;f__Elusimicrobiaceae	0.984301	1.65453e-05	0
k__Bacteria;p__Elusimicrobia;c__Elusimicrobia;o__FAC88;f__	0.99369	0	1.08696e-06		k__Bacteria;p__Elusimicrobia;c__Elusimicrobia;o__FAC88;f__	0.993739	0	8.69565e-07
k__Bacteria;p__Firmicutes;c__Bacilli;o__Bacillales;f__	0.67372	9.08228e-05	4.02174e-05		k__Bacteria;p__Firmicutes;c__Bacilli;o__Bacillales;f__	0.259725	8.91779e-05	3.04348e-05
k__Bacteria;p__Firmicutes;c__Bacilli;o__Bacillales;f__Alicyclobacillaceae	0.984394	1.79325e-06	0		k__Bacteria;p__Firmicutes;c__Bacilli;o__Bacillales;f__Alicyclobacillaceae	0.983794	1.87305e-06	0
k__Bacteria;p__Firmicutes;c__Bacilli;o__Bacillales;f__Bacillaceae	0.667389	0.0062481	0.00382826		k__Bacteria;p__Firmicutes;c__Bacilli;o__Bacillales;f__Bacillaceae	0.625571	0.00612529	0.00468174
k__Bacteria;p__Firmicutes;c__Bacilli;o__Bacillales;f__Listeriaceae	0.993305	2.1097e-07	0		k__Bacteria;p__Firmicutes;c__Bacilli;o__Bacillales;f__Listeriaceae	0.0543651	1.04058e-07	8.69565e-07
k__Bacteria;p__Firmicutes;c__Bacilli;o__Bacillales;f__Paenibacillaceae	0.722058	0.000122679	0.000153261		k__Bacteria;p__Firmicutes;c__Bacilli;o__Bacillales;f__Paenibacillaceae	0.660442	0.000133819	8.6087e-05
k__Bacteria;p__Firmicutes;c__Bacilli;o__Bacillales;f__Planococcaceae	0.515197	0.00134873	0.000392391		k__Bacteria;p__Firmicutes;c__Bacilli;o__Bacillales;f__Planococcaceae	0.466491	0.0013102	0.000448696
k__Bacteria;p__Firmicutes;c__Bacilli;o__Bacillales;f__Sporolactobacillaceae	0.985355	2.00422e-06	0		k__Bacteria;p__Firmicutes;c__Bacilli;o__Bacillales;f__Sporolactobacillaceae	0.983166	1.97711e-06	0
k__Bacteria;p__Firmicutes;c__Bacilli;o__Bacillales;f__Staphylococcaceae	0.467946	0.00153122	0.00048913		k__Bacteria;p__Firmicutes;c__Bacilli;o__Bacillales;f__Staphylococcaceae	0.496132	0.00165026	0.000731304
k__Bacteria;p__Firmicutes;c__Bacilli;o__Bacillales;f__[Exiguobacteraceae]	0.686913	5.16878e-06	2.17391e-06		k__Bacteria;p__Firmicutes;c__Bacilli;o__Bacillales;f__[Exiguobacteraceae]	0.557967	5.93132e-06	8.69565e-07
k__Bacteria;p__Firmicutes;c__Bacilli;o__Bacillales;f__[Thermicanaceae]	0.992007	3.16456e-07	0		k__Bacteria;p__Firmicutes;c__Bacilli;o__Bacillales;f__[Thermicanaceae]	0.990721	3.12175e-07	0
k__Bacteria;p__Firmicutes;c__Bacilli;o__Gemellales;f__	0.849262	8.33333e-06	6.52174e-06		k__Bacteria;p__Firmicutes;c__Bacilli;o__Gemellales;f__	0.51003	1.04058e-05	3.47826e-06
k__Bacteria;p__Firmicutes;c__Bacilli;o__Gemellales;f__Gemellaceae	0.944499	3.03797e-05	2.93478e-05		k__Bacteria;p__Firmicutes;c__Bacilli;o__Gemellales;f__Gemellaceae	0.333731	3.10094e-05	1.56522e-05
k__Bacteria;p__Firmicutes;c__Bacilli;o__Lactobacillales;f__	0.750504	0.000248207	0.000156522		k__Bacteria;p__Firmicutes;c__Bacilli;o__Lactobacillales;f__	0.0648493	0.00027794	5.47826e-05
k__Bacteria;p__Firmicutes;c__Bacilli;o__Lactobacillales;f__Aerococcaceae	0.999135	0.000109705	0.000157609		k__Bacteria;p__Firmicutes;c__Bacilli;o__Lactobacillales;f__Aerococcaceae	0.878329	0.000103746	8.34783e-05
k__Bacteria;p__Firmicutes;c__Bacilli;o__Lactobacillales;f__Carnobacteriaceae	0.666279	7.85865e-05	4.13043e-05		k__Bacteria;p__Firmicutes;c__Bacilli;o__Lactobacillales;f__Carnobacteriaceae	0.799686	7.77315e-05	6e-05
k__Bacteria;p__Firmicutes;c__Bacilli;o__Lactobacillales;f__Enterococcaceae	0.997477	0.00158703	0.00139783		k__Bacteria;p__Firmicutes;c__Bacilli;o__Lactobacillales;f__Enterococcaceae	0.707253	0.00156285	0.00142261
k__Bacteria;p__Firmicutes;c__Bacilli;o__Lactobacillales;f__Lactobacillaceae	0.713566	0.00286424	0.00237826		k__Bacteria;p__Firmicutes;c__Bacilli;o__Lactobacillales;f__Lactobacillaceae	0.727749	0.00288949	0.00311043
k__Bacteria;p__Firmicutes;c__Bacilli;o__Lactobacillales;f__Leuconostocaceae	0.727562	0.000457911	0.000247826		k__Bacteria;p__Firmicutes;c__Bacilli;o__Lactobacillales;f__Leuconostocaceae	0.889694	0.000433403	0.000389565
k__Bacteria;p__Firmicutes;c__Bacilli;o__Lactobacillales;f__Streptococcaceae	0.990071	0.0035153	0.00364783		k__Bacteria;p__Firmicutes;c__Bacilli;o__Lactobacillales;f__Streptococcaceae	0.175896	0.00369979	0.00199478
k__Bacteria;p__Firmicutes;c__Bacilli;o__Turicibacterales;f__Turicibacteraceae	0.390537	0.0011403	0.000772826		k__Bacteria;p__Firmicutes;c__Bacilli;o__Turicibacterales;f__Turicibacteraceae	0.937065	0.00111217	0.000907826
k__Bacteria;p__Firmicutes;c__Clostridia;o__;f__	0.736349	2.00422e-06	2.17391e-06		k__Bacteria;p__Firmicutes;c__Clostridia;o__;f__	0.677909	2.08117e-06	1.73913e-06
k__Bacteria;p__Firmicutes;c__Clostridia;o__Clostridiales;f__	0.709371	0.0525919	0.0477489		k__Bacteria;p__Firmicutes;c__Clostridia;o__Clostridiales;f__	0.793324	0.0515155	0.0573852
k__Bacteria;p__Firmicutes;c__Clostridia;o__Clostridiales;f__Caldicoprobacteraceae	0.995491	1.05485e-07	0		k__Bacteria;p__Firmicutes;c__Clostridia;o__Clostridiales;f__Caldicoprobacteraceae	0.995014	1.04058e-07	0
k__Bacteria;p__Firmicutes;c__Clostridia;o__Clostridiales;f__Christensenellaceae	0.458298	0.00257658	0.00163261		k__Bacteria;p__Firmicutes;c__Clostridia;o__Clostridiales;f__Christensenellaceae	0.878503	0.00236025	0.00309565
k__Bacteria;p__Firmicutes;c__Clostridia;o__Clostridiales;f__Clostridiaceae	0.255835	0.0141456	0.0132685		k__Bacteria;p__Firmicutes;c__Clostridia;o__Clostridiales;f__Clostridiaceae	0.55678	0.0143651	0.0124009
k__Bacteria;p__Firmicutes;c__Clostridia;o__Clostridiales;f__Dehalobacteriaceae	0.608289	0.000102954	6.63043e-05		k__Bacteria;p__Firmicutes;c__Clostridia;o__Clostridiales;f__Dehalobacteriaceae	0.311882	0.000101145	0.000103478
k__Bacteria;p__Firmicutes;c__Clostridia;o__Clostridiales;f__EtOH8	0.165542	2.1308e-05	6.52174e-06		k__Bacteria;p__Firmicutes;c__Clostridia;o__Clostridiales;f__EtOH8	0.235335	2.11238e-05	1.13043e-05
k__Bacteria;p__Firmicutes;c__Clostridia;o__Clostridiales;f__Eubacteriaceae	0.269558	3.01688e-05	8.69565e-06		k__Bacteria;p__Firmicutes;c__Clostridia;o__Clostridiales;f__Eubacteriaceae	0.275624	2.95525e-05	1.3913e-05
k__Bacteria;p__Firmicutes;c__Clostridia;o__Clostridiales;f__Lachnospiraceae	0.00214768	0.15416	0.188328		k__Bacteria;p__Firmicutes;c__Clostridia;o__Clostridiales;f__Lachnospiraceae	0.251522	0.155484	0.158008
k__Bacteria;p__Firmicutes;c__Clostridia;o__Clostridiales;f__Peptococcaceae	0.644518	0.000564979	0.000544565		k__Bacteria;p__Firmicutes;c__Clostridia;o__Clostridiales;f__Peptococcaceae	0.204559	0.000571072	0.000493043
k__Bacteria;p__Firmicutes;c__Clostridia;o__Clostridiales;f__Peptostreptococcaceae	0.404202	0.000205696	0.000195652		k__Bacteria;p__Firmicutes;c__Clostridia;o__Clostridiales;f__Peptostreptococcaceae	0.607445	0.000209365	0.000202609
k__Bacteria;p__Firmicutes;c__Clostridia;o__Clostridiales;f__Ruminococcaceae	0.0189023	0.194062	0.217098		k__Bacteria;p__Firmicutes;c__Clostridia;o__Clostridiales;f__Ruminococcaceae	0.110385	0.193618	0.210354
k__Bacteria;p__Firmicutes;c__Clostridia;o__Clostridiales;f__Veillonellaceae	0.629684	0.0197617	0.0186652		k__Bacteria;p__Firmicutes;c__Clostridia;o__Clostridiales;f__Veillonellaceae	0.923516	0.0199073	0.0186783
k__Bacteria;p__Firmicutes;c__Clostridia;o__Clostridiales;f__[Acidaminobacteraceae]	0.983302	9.49367e-07	0		k__Bacteria;p__Firmicutes;c__Clostridia;o__Clostridiales;f__[Acidaminobacteraceae]	0.982109	9.36524e-07	0
k__Bacteria;p__Firmicutes;c__Clostridia;o__Clostridiales;f__[Mogibacteriaceae]	0.32336	0.000997152	0.000766304		k__Bacteria;p__Firmicutes;c__Clostridia;o__Clostridiales;f__[Mogibacteriaceae]	0.222398	0.000997815	0.000717391
k__Bacteria;p__Firmicutes;c__Clostridia;o__Clostridiales;f__[Tissierellaceae]	0.927861	0.00778228	0.0102467		k__Bacteria;p__Firmicutes;c__Clostridia;o__Clostridiales;f__[Tissierellaceae]	0.570996	0.00842393	0.00410348
k__Bacteria;p__Firmicutes;c__Clostridia;o__SHA-98;f__	0.649898	5.61181e-05	3.91304e-05		k__Bacteria;p__Firmicutes;c__Clostridia;o__SHA-98;f__	0.153114	5.65036e-05	4.78261e-05
k__Bacteria;p__Firmicutes;c__Erysipelotrichi;o__Erysipelotrichales;f__Erysipelotrichaceae	0.672383	0.0109348	0.0118098		k__Bacteria;p__Firmicutes;c__Erysipelotrichi;o__Erysipelotrichales;f__Erysipelotrichaceae	0.303638	0.010827	0.0118574
k__Bacteria;p__Fusobacteria;c__Fusobacteriia;o__Fusobacteriales;f__Fusobacteriaceae	0.575198	0.000507384	0.0002		k__Bacteria;p__Fusobacteria;c__Fusobacteriia;o__Fusobacteriales;f__Fusobacteriaceae	0.556283	0.000500104	0.000216522
k__Bacteria;p__Fusobacteria;c__Fusobacteriia;o__Fusobacteriales;f__Leptotrichiaceae	0.570524	0.000103797	9.78261e-06		k__Bacteria;p__Fusobacteria;c__Fusobacteriia;o__Fusobacteriales;f__Leptotrichiaceae	0.651319	0.000100624	2.17391e-05
k__Bacteria;p__GN02;c__GN07;o__;f__	0.999684	2.1097e-07	0		k__Bacteria;p__GN02;c__GN07;o__;f__	0.999553	2.08117e-07	0
k__Bacteria;p__Gemmatimonadetes;c__Gemmatimonadetes;o__Gemmatimonadales;f__	0.99535	1.05485e-07	0		k__Bacteria;p__Gemmatimonadetes;c__Gemmatimonadetes;o__Gemmatimonadales;f__	0.995306	1.04058e-07	0
k__Bacteria;p__Gemmatimonadetes;c__Gemmatimonadetes;o__Gemmatimonadales;f__Gemmatimonadaceae	0.995541	1.37131e-06	0		k__Bacteria;p__Gemmatimonadetes;c__Gemmatimonadetes;o__Gemmatimonadales;f__Gemmatimonadaceae	0.9951	1.35276e-06	0
k__Bacteria;p__Lentisphaerae;c__[Lentisphaeria];o__Victivallales;f__Victivallaceae	0.72475	0.000234177	0.000240217		k__Bacteria;p__Lentisphaerae;c__[Lentisphaeria];o__Victivallales;f__Victivallaceae	0.0749198	0.000222477	0.000389565
k__Bacteria;p__Lentisphaerae;c__[Lentisphaeria];o__Z20;f__R4-45B	0.98441	1.4135e-05	0		k__Bacteria;p__Lentisphaerae;c__[Lentisphaeria];o__Z20;f__R4-45B	0.984275	1.39438e-05	0
k__Bacteria;p__Planctomycetes;c__BD7-11;o__;f__	0.995417	1.05485e-07	0		k__Bacteria;p__Planctomycetes;c__BD7-11;o__;f__	0.995094	1.04058e-07	0
k__Bacteria;p__Planctomycetes;c__Planctomycetia;o__Gemmatales;f__Isosphaeraceae	0.993442	2.1097e-07	0		k__Bacteria;p__Planctomycetes;c__Planctomycetia;o__Gemmatales;f__Isosphaeraceae	0.282971	1.04058e-07	8.69565e-07
k__Bacteria;p__Planctomycetes;c__Planctomycetia;o__Pirellulales;f__Pirellulaceae	0.995541	2.1097e-07	0		k__Bacteria;p__Planctomycetes;c__Planctomycetia;o__Pirellulales;f__Pirellulaceae	0.9951	2.08117e-07	0
k__Bacteria;p__Planctomycetes;c__Planctomycetia;o__Planctomycetales;f__Planctomycetaceae	0.995344	1.05485e-07	0		k__Bacteria;p__Planctomycetes;c__Planctomycetia;o__Planctomycetales;f__Planctomycetaceae	1	0	0
k__Bacteria;p__Proteobacteria;c__;o__;f__	0.910837	2.32068e-06	2.17391e-06		k__Bacteria;p__Proteobacteria;c__;o__;f__	0.0331026	1.87305e-06	6.95652e-06
k__Bacteria;p__Proteobacteria;c__Alphaproteobacteria;o__;f__	0.984759	3.48101e-06	0		k__Bacteria;p__Proteobacteria;c__Alphaproteobacteria;o__;f__	0.98385	3.53798e-06	0
k__Bacteria;p__Proteobacteria;c__Alphaproteobacteria;o__BD7-3;f__	0.988847	1.05485e-06	0		k__Bacteria;p__Proteobacteria;c__Alphaproteobacteria;o__BD7-3;f__	0.988396	1.04058e-06	0
k__Bacteria;p__Proteobacteria;c__Alphaproteobacteria;o__Caulobacterales;f__Caulobacteraceae	0.934246	0.000732173	0.000341304		k__Bacteria;p__Proteobacteria;c__Alphaproteobacteria;o__Caulobacterales;f__Caulobacteraceae	0.606782	0.000871696	0.000313043
k__Bacteria;p__Proteobacteria;c__Alphaproteobacteria;o__Ellin329;f__	0.985976	4.32489e-06	0		k__Bacteria;p__Proteobacteria;c__Alphaproteobacteria;o__Ellin329;f__	0.16632	2.91363e-06	1.13043e-05
k__Bacteria;p__Proteobacteria;c__Alphaproteobacteria;o__RF32;f__	0.256822	0.00326962	0.00199674		k__Bacteria;p__Proteobacteria;c__Alphaproteobacteria;o__RF32;f__	0.797003	0.00314173	0.00356435
k__Bacteria;p__Proteobacteria;c__Alphaproteobacteria;o__Rhizobiales;f__	0.545744	4.75738e-05	8.69565e-06		k__Bacteria;p__Proteobacteria;c__Alphaproteobacteria;o__Rhizobiales;f__	0.650558	6.28512e-05	3.30435e-05
k__Bacteria;p__Proteobacteria;c__Alphaproteobacteria;o__Rhizobiales;f__Aurantimonadaceae	0.99493	2.1097e-07	0		k__Bacteria;p__Proteobacteria;c__Alphaproteobacteria;o__Rhizobiales;f__Aurantimonadaceae	0.995618	2.08117e-07	0
k__Bacteria;p__Proteobacteria;c__Alphaproteobacteria;o__Rhizobiales;f__Bartonellaceae	0.993714	2.1097e-07	0		k__Bacteria;p__Proteobacteria;c__Alphaproteobacteria;o__Rhizobiales;f__Bartonellaceae	0.599134	2.08117e-07	8.69565e-07
k__Bacteria;p__Proteobacteria;c__Alphaproteobacteria;o__Rhizobiales;f__Bradyrhizobiaceae	0.98091	5.90717e-06	0		k__Bacteria;p__Proteobacteria;c__Alphaproteobacteria;o__Rhizobiales;f__Bradyrhizobiaceae	0.462092	6.34755e-06	8.69565e-07
k__Bacteria;p__Proteobacteria;c__Alphaproteobacteria;o__Rhizobiales;f__Brucellaceae	0.686767	0.000216456	8.80435e-05		k__Bacteria;p__Proteobacteria;c__Alphaproteobacteria;o__Rhizobiales;f__Brucellaceae	0.992875	0.000300208	0.00026
k__Bacteria;p__Proteobacteria;c__Alphaproteobacteria;o__Rhizobiales;f__Hyphomicrobiaceae	0.660853	4.11392e-06	1.08696e-06		k__Bacteria;p__Proteobacteria;c__Alphaproteobacteria;o__Rhizobiales;f__Hyphomicrobiaceae	0.489808	4.26639e-06	8.69565e-07
k__Bacteria;p__Proteobacteria;c__Alphaproteobacteria;o__Rhizobiales;f__Methylobacteriaceae	0.64584	4.53586e-06	4.34783e-06		k__Bacteria;p__Proteobacteria;c__Alphaproteobacteria;o__Rhizobiales;f__Methylobacteriaceae	0.680547	6.13944e-06	9.56522e-06
k__Bacteria;p__Proteobacteria;c__Alphaproteobacteria;o__Rhizobiales;f__Methylocystaceae	0.292666	4.21941e-07	1.08696e-06		k__Bacteria;p__Proteobacteria;c__Alphaproteobacteria;o__Rhizobiales;f__Methylocystaceae	0.982382	1.76899e-06	0
k__Bacteria;p__Proteobacteria;c__Alphaproteobacteria;o__Rhizobiales;f__Phyllobacteriaceae	0.845109	1.00211e-05	1.30435e-05		k__Bacteria;p__Proteobacteria;c__Alphaproteobacteria;o__Rhizobiales;f__Phyllobacteriaceae	0.494625	1.14464e-05	8.69565e-07
k__Bacteria;p__Proteobacteria;c__Alphaproteobacteria;o__Rhizobiales;f__Rhizobiaceae	0.602627	0.000799367	9.8913e-05		k__Bacteria;p__Proteobacteria;c__Alphaproteobacteria;o__Rhizobiales;f__Rhizobiaceae	0.768307	0.000730905	0.00076087
k__Bacteria;p__Proteobacteria;c__Alphaproteobacteria;o__Rhizobiales;f__Rhodobiaceae	0.99493	1.05485e-07	0		k__Bacteria;p__Proteobacteria;c__Alphaproteobacteria;o__Rhizobiales;f__Rhodobiaceae	0.995618	1.04058e-07	0
k__Bacteria;p__Proteobacteria;c__Alphaproteobacteria;o__Rhizobiales;f__Xanthobacteraceae	0.995285	2.1097e-07	0		k__Bacteria;p__Proteobacteria;c__Alphaproteobacteria;o__Rhizobiales;f__Xanthobacteraceae	0.995237	2.08117e-07	0
k__Bacteria;p__Proteobacteria;c__Alphaproteobacteria;o__Rhodobacterales;f__Hyphomonadaceae	0.987852	1.16034e-06	0		k__Bacteria;p__Proteobacteria;c__Alphaproteobacteria;o__Rhodobacterales;f__Hyphomonadaceae	0.986903	1.04058e-06	0
k__Bacteria;p__Proteobacteria;c__Alphaproteobacteria;o__Rhodobacterales;f__Rhodobacteraceae	0.22974	1.83544e-05	1.08696e-06		k__Bacteria;p__Proteobacteria;c__Alphaproteobacteria;o__Rhodobacterales;f__Rhodobacteraceae	0.314103	1.7898e-05	3.47826e-06
k__Bacteria;p__Proteobacteria;c__Alphaproteobacteria;o__Rhodospirillales;f__Acetobacteraceae	0.514718	2.74262e-06	1.08696e-06		k__Bacteria;p__Proteobacteria;c__Alphaproteobacteria;o__Rhodospirillales;f__Acetobacteraceae	0.503652	3.01769e-06	8.69565e-07
k__Bacteria;p__Proteobacteria;c__Alphaproteobacteria;o__Rhodospirillales;f__Rhodospirillaceae	0.995585	4.21941e-07	0		k__Bacteria;p__Proteobacteria;c__Alphaproteobacteria;o__Rhodospirillales;f__Rhodospirillaceae	0.995052	4.16233e-07	0
k__Bacteria;p__Proteobacteria;c__Alphaproteobacteria;o__Rickettsiales;f__	0.995285	5.70675e-05	0		k__Bacteria;p__Proteobacteria;c__Alphaproteobacteria;o__Rickettsiales;f__	0.995237	5.62955e-05	0
k__Bacteria;p__Proteobacteria;c__Alphaproteobacteria;o__Rickettsiales;f__mitochondria	0.337355	1.36076e-05	6.52174e-06		k__Bacteria;p__Proteobacteria;c__Alphaproteobacteria;o__Rickettsiales;f__mitochondria	0.955701	1.26951e-05	1.21739e-05
k__Bacteria;p__Proteobacteria;c__Alphaproteobacteria;o__Sphingomonadales;f__	0.990531	3.16456e-07	0		k__Bacteria;p__Proteobacteria;c__Alphaproteobacteria;o__Sphingomonadales;f__	0.987856	6.2435e-07	0
k__Bacteria;p__Proteobacteria;c__Alphaproteobacteria;o__Sphingomonadales;f__Erythrobacteraceae	0.887395	1.01266e-05	2.17391e-06		k__Bacteria;p__Proteobacteria;c__Alphaproteobacteria;o__Sphingomonadales;f__Erythrobacteraceae	0.828579	9.26119e-06	7.82609e-06
k__Bacteria;p__Proteobacteria;c__Alphaproteobacteria;o__Sphingomonadales;f__Sphingomonadaceae	0.968679	0.000137658	9.56522e-05		k__Bacteria;p__Proteobacteria;c__Alphaproteobacteria;o__Sphingomonadales;f__Sphingomonadaceae	0.0214989	9.25078e-05	0.000425217
k__Bacteria;p__Proteobacteria;c__Betaproteobacteria;o__;f__	0.893528	3.09072e-05	2.71739e-05		k__Bacteria;p__Proteobacteria;c__Betaproteobacteria;o__;f__	0.794103	2.96566e-05	3.3913e-05
k__Bacteria;p__Proteobacteria;c__Betaproteobacteria;o__ASSO-13;f__	0.988752	6.32911e-07	0		k__Bacteria;p__Proteobacteria;c__Betaproteobacteria;o__ASSO-13;f__	0.987925	6.2435e-07	0
k__Bacteria;p__Proteobacteria;c__Betaproteobacteria;o__Burkholderiales;f__	0.93879	3.82911e-05	3.80435e-05		k__Bacteria;p__Proteobacteria;c__Betaproteobacteria;o__Burkholderiales;f__	0.918039	3.72529e-05	3.73913e-05
k__Bacteria;p__Proteobacteria;c__Betaproteobacteria;o__Burkholderiales;f__Alcaligenaceae	0.703832	0.00684293	0.00743804		k__Bacteria;p__Proteobacteria;c__Betaproteobacteria;o__Burkholderiales;f__Alcaligenaceae	0.827091	0.00661925	0.00690348
k__Bacteria;p__Proteobacteria;c__Betaproteobacteria;o__Burkholderiales;f__Burkholderiaceae	0.357999	9.44093e-05	1.84783e-05		k__Bacteria;p__Proteobacteria;c__Betaproteobacteria;o__Burkholderiales;f__Burkholderiaceae	0.818655	9.20916e-05	3.13043e-05
k__Bacteria;p__Proteobacteria;c__Betaproteobacteria;o__Burkholderiales;f__Comamonadaceae	0.413278	0.00520633	0.00114565		k__Bacteria;p__Proteobacteria;c__Betaproteobacteria;o__Burkholderiales;f__Comamonadaceae	0.884408	0.00483205	0.00369826
k__Bacteria;p__Proteobacteria;c__Betaproteobacteria;o__Burkholderiales;f__Oxalobacteraceae	0.890962	0.000375738	0.000333696		k__Bacteria;p__Proteobacteria;c__Betaproteobacteria;o__Burkholderiales;f__Oxalobacteraceae	0.485243	0.000353486	0.000426957
k__Bacteria;p__Proteobacteria;c__Betaproteobacteria;o__Ellin6067;f__	0.982243	4.85232e-06	0		k__Bacteria;p__Proteobacteria;c__Betaproteobacteria;o__Ellin6067;f__	0.597213	4.57856e-06	8.69565e-07
k__Bacteria;p__Proteobacteria;c__Betaproteobacteria;o__Gallionellales;f__Gallionellaceae	0.186473	8.33333e-06	1.41304e-05		k__Bacteria;p__Proteobacteria;c__Betaproteobacteria;o__Gallionellales;f__Gallionellaceae	0.82923	8.74089e-06	9.56522e-06
k__Bacteria;p__Proteobacteria;c__Betaproteobacteria;o__Hydrogenophilales;f__Hydrogenophilaceae	0.995321	1.05485e-07	0		k__Bacteria;p__Proteobacteria;c__Betaproteobacteria;o__Hydrogenophilales;f__Hydrogenophilaceae	0.995338	1.04058e-07	0
k__Bacteria;p__Proteobacteria;c__Betaproteobacteria;o__IS-44;f__	0.995373	1.05485e-07	0		k__Bacteria;p__Proteobacteria;c__Betaproteobacteria;o__IS-44;f__	0.995142	1.04058e-07	0
k__Bacteria;p__Proteobacteria;c__Betaproteobacteria;o__MKC10;f__	0.566899	1.26582e-05	6.52174e-06		k__Bacteria;p__Proteobacteria;c__Betaproteobacteria;o__MKC10;f__	0.900452	1.21748e-05	1.13043e-05
k__Bacteria;p__Proteobacteria;c__Betaproteobacteria;o__MND1;f__	0.995432	1.05485e-07	0		k__Bacteria;p__Proteobacteria;c__Betaproteobacteria;o__MND1;f__	0.995078	1.04058e-07	0
k__Bacteria;p__Proteobacteria;c__Betaproteobacteria;o__MWH-UniP1;f__	0.98615	7.38397e-07	0		k__Bacteria;p__Proteobacteria;c__Betaproteobacteria;o__MWH-UniP1;f__	0.0639807	3.12175e-07	3.47826e-06
k__Bacteria;p__Proteobacteria;c__Betaproteobacteria;o__Methylophilales;f__	0.235735	3.53376e-05	1.73913e-05		k__Bacteria;p__Proteobacteria;c__Betaproteobacteria;o__Methylophilales;f__	0.830589	3.41311e-05	3.91304e-05
k__Bacteria;p__Proteobacteria;c__Betaproteobacteria;o__Methylophilales;f__Methylophilaceae	0.697839	1.79325e-06	1.08696e-06		k__Bacteria;p__Proteobacteria;c__Betaproteobacteria;o__Methylophilales;f__Methylophilaceae	0.603188	1.97711e-06	8.69565e-07
k__Bacteria;p__Proteobacteria;c__Betaproteobacteria;o__Neisseriales;f__Neisseriaceae	0.0513576	0.000137131	5.65217e-05		k__Bacteria;p__Proteobacteria;c__Betaproteobacteria;o__Neisseriales;f__Neisseriaceae	0.827726	0.000130177	0.000116522
k__Bacteria;p__Proteobacteria;c__Betaproteobacteria;o__Nitrosomonadales;f__	0.995614	1.05485e-07	0		k__Bacteria;p__Proteobacteria;c__Betaproteobacteria;o__Nitrosomonadales;f__	0.99502	1.04058e-07	0
k__Bacteria;p__Proteobacteria;c__Betaproteobacteria;o__Nitrosomonadales;f__Nitrosomonadaceae	0.343111	1.47679e-06	3.26087e-06		k__Bacteria;p__Proteobacteria;c__Betaproteobacteria;o__Nitrosomonadales;f__Nitrosomonadaceae	0.0276223	1.45682e-06	4.34783e-06
k__Bacteria;p__Proteobacteria;c__Betaproteobacteria;o__Rhodocyclales;f__Rhodocyclaceae	0.586036	0.000848629	0.000238043		k__Bacteria;p__Proteobacteria;c__Betaproteobacteria;o__Rhodocyclales;f__Rhodocyclaceae	0.561252	0.000722789	0.0011687
k__Bacteria;p__Proteobacteria;c__Betaproteobacteria;o__SBla14;f__	0.985852	2.1097e-06	0		k__Bacteria;p__Proteobacteria;c__Betaproteobacteria;o__SBla14;f__	0.366121	1.66493e-06	3.47826e-06
k__Bacteria;p__Proteobacteria;c__Betaproteobacteria;o__SC-I-84;f__	0.991304	3.16456e-07	0		k__Bacteria;p__Proteobacteria;c__Betaproteobacteria;o__SC-I-84;f__	0.989959	4.16233e-07	0
k__Bacteria;p__Proteobacteria;c__Betaproteobacteria;o__Thiobacterales;f__	0.49012	6.32911e-07	1.08696e-06		k__Bacteria;p__Proteobacteria;c__Betaproteobacteria;o__Thiobacterales;f__	0.831388	6.2435e-07	8.69565e-07
k__Bacteria;p__Proteobacteria;c__Deltaproteobacteria;o__Bdellovibrionales;f__Bdellovibrionaceae	0.995541	2.00422e-06	0		k__Bacteria;p__Proteobacteria;c__Deltaproteobacteria;o__Bdellovibrionales;f__Bdellovibrionaceae	0.9951	1.97711e-06	0
k__Bacteria;p__Proteobacteria;c__Deltaproteobacteria;o__Desulfovibrionales;f__Desulfomicrobiaceae	0.995417	3.16456e-07	0		k__Bacteria;p__Proteobacteria;c__Deltaproteobacteria;o__Desulfovibrionales;f__Desulfomicrobiaceae	0.236583	1.04058e-07	2.6087e-06
k__Bacteria;p__Proteobacteria;c__Deltaproteobacteria;o__Desulfovibrionales;f__Desulfovibrionaceae	0.308826	0.00292859	0.00342174		k__Bacteria;p__Proteobacteria;c__Deltaproteobacteria;o__Desulfovibrionales;f__Desulfovibrionaceae	0.114996	0.00303351	0.00236435
k__Bacteria;p__Proteobacteria;c__Deltaproteobacteria;o__GMD14H09;f__	0.845869	1.84599e-05	1.08696e-06		k__Bacteria;p__Proteobacteria;c__Deltaproteobacteria;o__GMD14H09;f__	0.984405	1.83143e-05	0
k__Bacteria;p__Proteobacteria;c__Deltaproteobacteria;o__Myxococcales;f__	0.987649	6.32911e-07	0		k__Bacteria;p__Proteobacteria;c__Deltaproteobacteria;o__Myxococcales;f__	0.985901	6.2435e-07	0
k__Bacteria;p__Proteobacteria;c__Deltaproteobacteria;o__Myxococcales;f__0319-6G20	0.9874	3.69198e-06	0		k__Bacteria;p__Proteobacteria;c__Deltaproteobacteria;o__Myxococcales;f__0319-6G20	0.149846	2.28928e-06	1.13043e-05
k__Bacteria;p__Proteobacteria;c__Deltaproteobacteria;o__Myxococcales;f__Myxococcaceae	0.995306	1.05485e-06	0		k__Bacteria;p__Proteobacteria;c__Deltaproteobacteria;o__Myxococcales;f__Myxococcaceae	0.995354	1.04058e-06	0
k__Bacteria;p__Proteobacteria;c__Epsilonproteobacteria;o__Campylobacterales;f__Campylobacteraceae	0.889477	0.000183544	0.000170652		k__Bacteria;p__Proteobacteria;c__Epsilonproteobacteria;o__Campylobacterales;f__Campylobacteraceae	0.189684	0.000171072	0.00026087
k__Bacteria;p__Proteobacteria;c__Epsilonproteobacteria;o__Campylobacterales;f__Helicobacteraceae	0.769687	7.87975e-05	1.08696e-06		k__Bacteria;p__Proteobacteria;c__Epsilonproteobacteria;o__Campylobacterales;f__Helicobacteraceae	0.979409	7.78356e-05	0
k__Bacteria;p__Proteobacteria;c__Gammaproteobacteria;o__;f__	0.622188	3.39662e-05	2.6087e-05		k__Bacteria;p__Proteobacteria;c__Gammaproteobacteria;o__;f__	0.366028	3.28824e-05	4.17391e-05
k__Bacteria;p__Proteobacteria;c__Gammaproteobacteria;o__Aeromonadales;f__Aeromonadaceae	0.521081	4.6308e-05	1.84783e-05		k__Bacteria;p__Proteobacteria;c__Gammaproteobacteria;o__Aeromonadales;f__Aeromonadaceae	0.910063	4.8283e-05	4.86957e-05
k__Bacteria;p__Proteobacteria;c__Gammaproteobacteria;o__Aeromonadales;f__Succinivibrionaceae	0.692451	0.000238291	1.63043e-05		k__Bacteria;p__Proteobacteria;c__Gammaproteobacteria;o__Aeromonadales;f__Succinivibrionaceae	0.705813	0.000270031	1.47826e-05
k__Bacteria;p__Proteobacteria;c__Gammaproteobacteria;o__Alteromonadales;f__	0.986131	7.38397e-07	0		k__Bacteria;p__Proteobacteria;c__Gammaproteobacteria;o__Alteromonadales;f__	0.0556564	5.20291e-07	2.6087e-06
k__Bacteria;p__Proteobacteria;c__Gammaproteobacteria;o__Alteromonadales;f__211ds20	0.993648	2.1097e-07	0		k__Bacteria;p__Proteobacteria;c__Gammaproteobacteria;o__Alteromonadales;f__211ds20	0.304268	1.04058e-07	8.69565e-07
k__Bacteria;p__Proteobacteria;c__Gammaproteobacteria;o__Alteromonadales;f__Alteromonadaceae	0.0763215	1.19198e-05	2.17391e-06		k__Bacteria;p__Proteobacteria;c__Gammaproteobacteria;o__Alteromonadales;f__Alteromonadaceae	0.206362	9.88554e-06	2e-05
k__Bacteria;p__Proteobacteria;c__Gammaproteobacteria;o__Alteromonadales;f__Colwelliaceae	0.995394	1.05485e-07	0		k__Bacteria;p__Proteobacteria;c__Gammaproteobacteria;o__Alteromonadales;f__Colwelliaceae	0.995259	1.04058e-07	0
k__Bacteria;p__Proteobacteria;c__Gammaproteobacteria;o__Alteromonadales;f__HTCC2188	0.979487	2.08861e-05	0		k__Bacteria;p__Proteobacteria;c__Gammaproteobacteria;o__Alteromonadales;f__HTCC2188	0.558998	2.06035e-05	8.69565e-07
k__Bacteria;p__Proteobacteria;c__Gammaproteobacteria;o__Alteromonadales;f__OM60	0.726837	8.12236e-06	6.52174e-06		k__Bacteria;p__Proteobacteria;c__Gammaproteobacteria;o__Alteromonadales;f__OM60	0.0345084	7.18002e-06	1.65217e-05
k__Bacteria;p__Proteobacteria;c__Gammaproteobacteria;o__Alteromonadales;f__Psychromonadaceae	0.993184	2.1097e-07	0		k__Bacteria;p__Proteobacteria;c__Gammaproteobacteria;o__Alteromonadales;f__Psychromonadaceae	0.0677004	1.04058e-07	8.69565e-07
k__Bacteria;p__Proteobacteria;c__Gammaproteobacteria;o__Alteromonadales;f__Shewanellaceae	0.98767	1.26582e-06	0		k__Bacteria;p__Proteobacteria;c__Gammaproteobacteria;o__Alteromonadales;f__Shewanellaceae	0.879298	1.14464e-06	8.69565e-07
k__Bacteria;p__Proteobacteria;c__Gammaproteobacteria;o__Alteromonadales;f__[Chromatiaceae]	0.211837	6.32911e-06	1.08696e-06		k__Bacteria;p__Proteobacteria;c__Gammaproteobacteria;o__Alteromonadales;f__[Chromatiaceae]	0.0249671	5.51509e-06	1.82609e-05
k__Bacteria;p__Proteobacteria;c__Gammaproteobacteria;o__Cardiobacteriales;f__	0.995711	1.05485e-07	0		k__Bacteria;p__Proteobacteria;c__Gammaproteobacteria;o__Cardiobacteriales;f__	0.994197	0	8.69565e-07
k__Bacteria;p__Proteobacteria;c__Gammaproteobacteria;o__Cardiobacteriales;f__Cardiobacteriaceae	0.828659	1.68776e-06	1.08696e-06		k__Bacteria;p__Proteobacteria;c__Gammaproteobacteria;o__Cardiobacteriales;f__Cardiobacteriaceae	0.984012	1.97711e-06	0
k__Bacteria;p__Proteobacteria;c__Gammaproteobacteria;o__Chromatiales;f__	0.633036	3.59705e-05	2.82609e-05		k__Bacteria;p__Proteobacteria;c__Gammaproteobacteria;o__Chromatiales;f__	0.909253	3.5692e-05	4.08696e-05
k__Bacteria;p__Proteobacteria;c__Gammaproteobacteria;o__Chromatiales;f__Chromatiaceae	0.825706	7.38397e-07	1.08696e-06		k__Bacteria;p__Proteobacteria;c__Gammaproteobacteria;o__Chromatiales;f__Chromatiaceae	0.985033	8.32466e-07	0
k__Bacteria;p__Proteobacteria;c__Gammaproteobacteria;o__Chromatiales;f__Ectothiorhodospiraceae	0.986207	7.38397e-07	0		k__Bacteria;p__Proteobacteria;c__Gammaproteobacteria;o__Chromatiales;f__Ectothiorhodospiraceae	0.986246	7.28408e-07	0
k__Bacteria;p__Proteobacteria;c__Gammaproteobacteria;o__Enterobacteriales;f__Enterobacteriaceae	0.634743	0.00630591	0.00525217		k__Bacteria;p__Proteobacteria;c__Gammaproteobacteria;o__Enterobacteriales;f__Enterobacteriaceae	0.980601	0.00616441	0.00579478
k__Bacteria;p__Proteobacteria;c__Gammaproteobacteria;o__HOC36;f__	0.993341	2.1097e-07	0		k__Bacteria;p__Proteobacteria;c__Gammaproteobacteria;o__HOC36;f__	0.993251	2.08117e-07	0
k__Bacteria;p__Proteobacteria;c__Gammaproteobacteria;o__HTCC2188;f__	0.993041	2.1097e-07	0		k__Bacteria;p__Proteobacteria;c__Gammaproteobacteria;o__HTCC2188;f__	0.27382	2.08117e-07	8.69565e-07
k__Bacteria;p__Proteobacteria;c__Gammaproteobacteria;o__Legionellales;f__	0.989524	8.43882e-07	0		k__Bacteria;p__Proteobacteria;c__Gammaproteobacteria;o__Legionellales;f__	0.983926	8.32466e-07	0
k__Bacteria;p__Proteobacteria;c__Gammaproteobacteria;o__Legionellales;f__Coxiellaceae	0.990285	4.21941e-07	0		k__Bacteria;p__Proteobacteria;c__Gammaproteobacteria;o__Legionellales;f__Coxiellaceae	0.360093	3.12175e-07	8.69565e-07
k__Bacteria;p__Proteobacteria;c__Gammaproteobacteria;o__Legionellales;f__Legionellaceae	0.995556	1.05485e-07	0		k__Bacteria;p__Proteobacteria;c__Gammaproteobacteria;o__Legionellales;f__Legionellaceae	0.995084	1.04058e-07	0
k__Bacteria;p__Proteobacteria;c__Gammaproteobacteria;o__Methylococcales;f__	0.982536	2.42616e-06	0		k__Bacteria;p__Proteobacteria;c__Gammaproteobacteria;o__Methylococcales;f__	0.622491	2.39334e-06	8.69565e-07
k__Bacteria;p__Proteobacteria;c__Gammaproteobacteria;o__Methylococcales;f__Methylococcaceae	0.995285	3.16456e-07	0		k__Bacteria;p__Proteobacteria;c__Gammaproteobacteria;o__Methylococcales;f__Methylococcaceae	0.995237	3.12175e-07	0
k__Bacteria;p__Proteobacteria;c__Gammaproteobacteria;o__Oceanospirillales;f__	0.984967	9.49367e-07	0		k__Bacteria;p__Proteobacteria;c__Gammaproteobacteria;o__Oceanospirillales;f__	0.985334	9.36524e-07	0
k__Bacteria;p__Proteobacteria;c__Gammaproteobacteria;o__Oceanospirillales;f__Alcanivoracaceae	0.995535	2.1097e-07	0		k__Bacteria;p__Proteobacteria;c__Gammaproteobacteria;o__Oceanospirillales;f__Alcanivoracaceae	0.994966	2.08117e-07	0
k__Bacteria;p__Proteobacteria;c__Gammaproteobacteria;o__Oceanospirillales;f__Endozoicimonaceae	0.991318	3.16456e-07	0		k__Bacteria;p__Proteobacteria;c__Gammaproteobacteria;o__Oceanospirillales;f__Endozoicimonaceae	0.0605401	2.08117e-07	8.69565e-07
k__Bacteria;p__Proteobacteria;c__Gammaproteobacteria;o__Oceanospirillales;f__Halomonadaceae	0.981918	1.47679e-06	0		k__Bacteria;p__Proteobacteria;c__Gammaproteobacteria;o__Oceanospirillales;f__Halomonadaceae	0.0237718	1.2487e-06	5.21739e-06
k__Bacteria;p__Proteobacteria;c__Gammaproteobacteria;o__Oceanospirillales;f__Oceanospirillaceae	0.95406	6.54008e-06	6.52174e-06		k__Bacteria;p__Proteobacteria;c__Gammaproteobacteria;o__Oceanospirillales;f__Oceanospirillaceae	0.101261	7.18002e-06	8.69565e-07
k__Bacteria;p__Proteobacteria;c__Gammaproteobacteria;o__Oceanospirillales;f__Oleiphilaceae	0.988632	5.27426e-07	0		k__Bacteria;p__Proteobacteria;c__Gammaproteobacteria;o__Oceanospirillales;f__Oleiphilaceae	0.989961	5.20291e-07	0
k__Bacteria;p__Proteobacteria;c__Gammaproteobacteria;o__Oceanospirillales;f__SUP05	0.210415	8.43882e-07	2.17391e-06		k__Bacteria;p__Proteobacteria;c__Gammaproteobacteria;o__Oceanospirillales;f__SUP05	0.500554	8.32466e-07	1.73913e-06
k__Bacteria;p__Proteobacteria;c__Gammaproteobacteria;o__Oceanospirillales;f__Saccharospirillaceae	0.983808	1.64557e-05	0		k__Bacteria;p__Proteobacteria;c__Gammaproteobacteria;o__Oceanospirillales;f__Saccharospirillaceae	0.515756	1.30073e-05	2.95652e-05
k__Bacteria;p__Proteobacteria;c__Gammaproteobacteria;o__PYR10d3;f__	0.726423	1.29747e-05	1.19565e-05		k__Bacteria;p__Proteobacteria;c__Gammaproteobacteria;o__PYR10d3;f__	0.0347414	1.20708e-05	2.43478e-05
k__Bacteria;p__Proteobacteria;c__Gammaproteobacteria;o__Pasteurellales;f__Pasteurellaceae	0.50226	0.00144989	0.00111196		k__Bacteria;p__Proteobacteria;c__Gammaproteobacteria;o__Pasteurellales;f__Pasteurellaceae	0.336556	0.00128574	0.00226783
k__Bacteria;p__Proteobacteria;c__Gammaproteobacteria;o__Pseudomonadales;f__Moraxellaceae	0.349142	0.00856941	0.000973913		k__Bacteria;p__Proteobacteria;c__Gammaproteobacteria;o__Pseudomonadales;f__Moraxellaceae	0.903666	0.00849917	0.0111052
k__Bacteria;p__Proteobacteria;c__Gammaproteobacteria;o__Pseudomonadales;f__Pseudomonadaceae	0.486706	0.00147732	0.000122826		k__Bacteria;p__Proteobacteria;c__Gammaproteobacteria;o__Pseudomonadales;f__Pseudomonadaceae	0.636184	0.00143944	0.000354783
k__Bacteria;p__Proteobacteria;c__Gammaproteobacteria;o__Thiohalorhabdales;f__	0.58838	8.02743e-05	6.95652e-05		k__Bacteria;p__Proteobacteria;c__Gammaproteobacteria;o__Thiohalorhabdales;f__	0.0720899	7.65869e-05	0.000106957
k__Bacteria;p__Proteobacteria;c__Gammaproteobacteria;o__Thiotrichales;f__Piscirickettsiaceae	0.927601	7.27848e-06	5.43478e-06		k__Bacteria;p__Proteobacteria;c__Gammaproteobacteria;o__Thiotrichales;f__Piscirickettsiaceae	0.70533	6.86785e-06	6.08696e-06
k__Bacteria;p__Proteobacteria;c__Gammaproteobacteria;o__Thiotrichales;f__Thiotrichaceae	0.201628	2.98523e-05	1.08696e-05		k__Bacteria;p__Proteobacteria;c__Gammaproteobacteria;o__Thiotrichales;f__Thiotrichaceae	0.677555	2.77836e-05	3.3913e-05
k__Bacteria;p__Proteobacteria;c__Gammaproteobacteria;o__Vibrionales;f__Pseudoalteromonadaceae	0.986643	1.37131e-06	0		k__Bacteria;p__Proteobacteria;c__Gammaproteobacteria;o__Vibrionales;f__Pseudoalteromonadaceae	0.927816	1.2487e-06	8.69565e-07
k__Bacteria;p__Proteobacteria;c__Gammaproteobacteria;o__Vibrionales;f__Vibrionaceae	0.171008	5.27426e-07	3.26087e-06		k__Bacteria;p__Proteobacteria;c__Gammaproteobacteria;o__Vibrionales;f__Vibrionaceae	0.720411	7.28408e-07	8.69565e-07
k__Bacteria;p__Proteobacteria;c__Gammaproteobacteria;o__Xanthomonadales;f__Sinobacteraceae	0.510129	3.1962e-05	1.30435e-05		k__Bacteria;p__Proteobacteria;c__Gammaproteobacteria;o__Xanthomonadales;f__Sinobacteraceae	0.403324	2.98647e-05	4.78261e-05
k__Bacteria;p__Proteobacteria;c__Gammaproteobacteria;o__Xanthomonadales;f__Xanthomonadaceae	0.29649	0.00480306	0.000144565		k__Bacteria;p__Proteobacteria;c__Gammaproteobacteria;o__Xanthomonadales;f__Xanthomonadaceae	0.225968	0.00411082	0.00784522
k__Bacteria;p__Proteobacteria;c__Gammaproteobacteria;o__[Marinicellales];f__[Marinicellaceae]	0.995093	1.05485e-07	0		k__Bacteria;p__Proteobacteria;c__Gammaproteobacteria;o__[Marinicellales];f__[Marinicellaceae]	0.995443	1.04058e-07	0
k__Bacteria;p__Proteobacteria;c__TA18;o__PHOS-HD29;f__	0.995659	1.05485e-07	0		k__Bacteria;p__Proteobacteria;c__TA18;o__PHOS-HD29;f__	0.994	0	8.69565e-07
k__Bacteria;p__SR1;c__;o__;f__	0.858953	8.43882e-07	1.08696e-06		k__Bacteria;p__SR1;c__;o__;f__	0.984064	1.04058e-06	0
k__Bacteria;p__Spirochaetes;c__Spirochaetes;o__Sphaerochaetales;f__Sphaerochaetaceae	0.992008	1.58228e-06	0		k__Bacteria;p__Spirochaetes;c__Spirochaetes;o__Sphaerochaetales;f__Sphaerochaetaceae	0.990988	1.56087e-06	0
k__Bacteria;p__Spirochaetes;c__Spirochaetes;o__Spirochaetales;f__Spirochaetaceae	0.815395	0.000238502	1.95652e-05		k__Bacteria;p__Spirochaetes;c__Spirochaetes;o__Spirochaetales;f__Spirochaetaceae	0.979526	0.000237149	0
k__Bacteria;p__Spirochaetes;c__[Brachyspirae];o__[Brachyspirales];f__Brachyspiraceae	0.864967	4.11392e-06	2.17391e-06		k__Bacteria;p__Spirochaetes;c__[Brachyspirae];o__[Brachyspirales];f__Brachyspiraceae	0.0998092	1.45682e-06	2.34783e-05
k__Bacteria;p__Synergistetes;c__Synergistia;o__Synergistales;f__Dethiosulfovibrionaceae	0.438804	1.86709e-05	2.17391e-06		k__Bacteria;p__Synergistetes;c__Synergistia;o__Synergistales;f__Dethiosulfovibrionaceae	0.241485	1.00937e-05	6.69565e-05
k__Bacteria;p__Synergistetes;c__Synergistia;o__Synergistales;f__Synergistaceae	0.633817	0.00012616	3.91304e-05		k__Bacteria;p__Synergistetes;c__Synergistia;o__Synergistales;f__Synergistaceae	0.349812	0.000120916	0.00010087
k__Bacteria;p__TM7;c__;o__;f__	0.769049	1.37131e-06	1.08696e-06		k__Bacteria;p__TM7;c__;o__;f__	0.776346	1.35276e-06	8.69565e-07
k__Bacteria;p__TM7;c__TM7-3;o__;f__	0.715852	1.47679e-06	2.17391e-06		k__Bacteria;p__TM7;c__TM7-3;o__;f__	0.986731	1.66493e-06	0
k__Bacteria;p__TM7;c__TM7-3;o__CW040;f__	0.991528	3.16456e-07	0		k__Bacteria;p__TM7;c__TM7-3;o__CW040;f__	0.991742	3.12175e-07	0
k__Bacteria;p__TM7;c__TM7-3;o__CW040;f__F16	0.995535	1.05485e-07	0		k__Bacteria;p__TM7;c__TM7-3;o__CW040;f__F16	0.994966	1.04058e-07	0
k__Bacteria;p__Tenericutes;c__CK-1C4-19;o__;f__	0.995417	1.05485e-07	0		k__Bacteria;p__Tenericutes;c__CK-1C4-19;o__;f__	0.995094	1.04058e-07	0
k__Bacteria;p__Tenericutes;c__Mollicutes;o__Anaeroplasmatales;f__Anaeroplasmataceae	0.852052	0.000277004	0.000138043		k__Bacteria;p__Tenericutes;c__Mollicutes;o__Anaeroplasmatales;f__Anaeroplasmataceae	0.478539	0.000270552	0.000157391
k__Bacteria;p__Tenericutes;c__Mollicutes;o__Mycoplasmatales;f__Mycoplasmataceae	0.76667	9.2827e-06	4.34783e-06		k__Bacteria;p__Tenericutes;c__Mollicutes;o__Mycoplasmatales;f__Mycoplasmataceae	0.852785	1.09261e-05	1.13043e-05
k__Bacteria;p__Tenericutes;c__Mollicutes;o__RF39;f__	0.189104	0.0058134	0.0028413		k__Bacteria;p__Tenericutes;c__Mollicutes;o__RF39;f__	0.809003	0.00559584	0.00606261
k__Bacteria;p__Tenericutes;c__RF3;o__ML615J-28;f__	0.31458	0.000529747	0.000222826		k__Bacteria;p__Tenericutes;c__RF3;o__ML615J-28;f__	0.160192	0.000456191	0.000923478
k__Bacteria;p__Verrucomicrobia;c__Opitutae;o__Opitutales;f__Opitutaceae	0.995541	4.21941e-07	0		k__Bacteria;p__Verrucomicrobia;c__Opitutae;o__Opitutales;f__Opitutaceae	0.9951	4.16233e-07	0
k__Bacteria;p__Verrucomicrobia;c__Opitutae;o__[Cerasicoccales];f__[Cerasicoccaceae]	0.847883	5.3481e-05	8.69565e-06		k__Bacteria;p__Verrucomicrobia;c__Opitutae;o__[Cerasicoccales];f__[Cerasicoccaceae]	0.926852	4.73465e-05	3.47826e-06
k__Bacteria;p__Verrucomicrobia;c__Verruco-5;o__WCHB1-41;f__RFP12	0.855687	5.6962e-06	2.17391e-06		k__Bacteria;p__Verrucomicrobia;c__Verruco-5;o__WCHB1-41;f__RFP12	0.984695	6.03538e-06	0
k__Bacteria;p__Verrucomicrobia;c__Verrucomicrobiae;o__Verrucomicrobiales;f__Verrucomicrobiaceae	0.323631	0.0235378	0.0142		k__Bacteria;p__Verrucomicrobia;c__Verrucomicrobiae;o__Verrucomicrobiales;f__Verrucomicrobiaceae	0.946072	0.0224262	0.0296078
k__Bacteria;p__Verrucomicrobia;c__[Pedosphaerae];o__[Pedosphaerales];f__	0.994771	1.05485e-07	0		k__Bacteria;p__Verrucomicrobia;c__[Pedosphaerae];o__[Pedosphaerales];f__	0.995926	1.04058e-07	0
k__Bacteria;p__WPS-2;c__;o__;f__	0.985948	2.1097e-06	0		k__Bacteria;p__WPS-2;c__;o__;f__	0.986154	2.08117e-06	0
k__Bacteria;p__[Thermi];c__Deinococci;o__Deinococcales;f__Deinococcaceae	0.984004	1.89873e-06	0		k__Bacteria;p__[Thermi];c__Deinococci;o__Deinococcales;f__Deinococcaceae	0.982553	1.87305e-06	0
k__Bacteria;p__[Thermi];c__Deinococci;o__Deinococcales;f__Trueperaceae	0.995711	1.05485e-07	0		k__Bacteria;p__[Thermi];c__Deinococci;o__Deinococcales;f__Trueperaceae	0.994197	0	8.69565e-07
k__Archaea;p__Euryarchaeota;c__Methanobacteria;o__Methanobacteriales;f__Methanobacteriaceae;g__Methanobrevibacter	0.540564	0.000386392	0.000143478		k__Archaea;p__Euryarchaeota;c__Methanobacteria;o__Methanobacteriales;f__Methanobacteriaceae;g__Methanobrevibacter	0.409089	0.000371696	0.000257391
k__Archaea;p__Euryarchaeota;c__Methanobacteria;o__Methanobacteriales;f__Methanobacteriaceae;g__Methanosphaera	0.609996	1.35021e-05	1.41304e-05		k__Archaea;p__Euryarchaeota;c__Methanobacteria;o__Methanobacteriales;f__Methanobacteriaceae;g__Methanosphaera	0.25432	1.14464e-05	2.95652e-05
k__Archaea;p__Euryarchaeota;c__Thermoplasmata;o__E2;f__[Methanomassiliicoccaceae];g__vadinCA11	0.987694	7.59494e-06	0		k__Archaea;p__Euryarchaeota;c__Thermoplasmata;o__E2;f__[Methanomassiliicoccaceae];g__vadinCA11	0.268372	4.89074e-06	2.17391e-05
k__Bacteria;p__;c__;o__;f__;g__	0.993698	2.1097e-07	0		k__Bacteria;p__;c__;o__;f__;g__	0.355244	1.04058e-07	8.69565e-07
k__Bacteria;p__AD3;c__ABS-6;o__;f__;g__	0.995005	1.05485e-07	0		k__Bacteria;p__AD3;c__ABS-6;o__;f__;g__	0.995538	1.04058e-07	0
k__Bacteria;p__Acidobacteria;c__Acidobacteria-6;o__iii1-15;f__;g__	0.9937	2.1097e-07	0		k__Bacteria;p__Acidobacteria;c__Acidobacteria-6;o__iii1-15;f__;g__	0.326302	1.04058e-07	8.69565e-07
k__Bacteria;p__Acidobacteria;c__Acidobacteriia;o__Acidobacteriales;f__Acidobacteriaceae;g__Edaphobacter	0.995564	2.1097e-07	0		k__Bacteria;p__Acidobacteria;c__Acidobacteriia;o__Acidobacteriales;f__Acidobacteriaceae;g__Edaphobacter	0.994934	2.08117e-07	0
k__Bacteria;p__Acidobacteria;c__Solibacteres;o__Solibacterales;f__;g__	0.995491	1.05485e-07	0		k__Bacteria;p__Acidobacteria;c__Solibacteres;o__Solibacterales;f__;g__	0.993963	0	8.69565e-07
k__Bacteria;p__Acidobacteria;c__Solibacteres;o__Solibacterales;f__Solibacteraceae;g__Candidatus Solibacter	0.995005	2.1097e-07	0		k__Bacteria;p__Acidobacteria;c__Solibacteres;o__Solibacterales;f__Solibacteraceae;g__Candidatus Solibacter	0.995538	2.08117e-07	0
k__Bacteria;p__Acidobacteria;c__[Chloracidobacteria];o__RB41;f__Ellin6075;g__	0.995218	1.05485e-07	0		k__Bacteria;p__Acidobacteria;c__[Chloracidobacteria];o__RB41;f__Ellin6075;g__	0.995449	1.04058e-07	0
k__Bacteria;p__Actinobacteria;c__Acidimicrobiia;o__Acidimicrobiales;f__;g__	0.99557	1.05485e-07	0		k__Bacteria;p__Actinobacteria;c__Acidimicrobiia;o__Acidimicrobiales;f__;g__	0.995068	1.04058e-07	0
k__Bacteria;p__Actinobacteria;c__Actinobacteria;o__Actinomycetales;f__;g__	0.686181	3.03797e-05	4.8913e-05		k__Bacteria;p__Actinobacteria;c__Actinobacteria;o__Actinomycetales;f__;g__	0.789979	3.25702e-05	1.91304e-05
k__Bacteria;p__Actinobacteria;c__Actinobacteria;o__Actinomycetales;f__Actinomycetaceae;g__	0.847659	2.32068e-06	2.17391e-06		k__Bacteria;p__Actinobacteria;c__Actinobacteria;o__Actinomycetales;f__Actinomycetaceae;g__	0.879559	1.76899e-06	8.69565e-07
k__Bacteria;p__Actinobacteria;c__Actinobacteria;o__Actinomycetales;f__Actinomycetaceae;g__Actinobaculum	0.987901	1.26582e-06	0		k__Bacteria;p__Actinobacteria;c__Actinobacteria;o__Actinomycetales;f__Actinomycetaceae;g__Actinobaculum	0.992802	1.14464e-06	1.73913e-06
k__Bacteria;p__Actinobacteria;c__Actinobacteria;o__Actinomycetales;f__Actinomycetaceae;g__Actinomyces	0.281309	0.000154958	0.000291304		k__Bacteria;p__Actinobacteria;c__Actinobacteria;o__Actinomycetales;f__Actinomycetaceae;g__Actinomyces	0.617054	0.000175234	0.000117391
k__Bacteria;p__Actinobacteria;c__Actinobacteria;o__Actinomycetales;f__Actinomycetaceae;g__Arcanobacterium	0.926178	6.11814e-06	6.52174e-06		k__Bacteria;p__Actinobacteria;c__Actinobacteria;o__Actinomycetales;f__Actinomycetaceae;g__Arcanobacterium	0.678844	6.45161e-06	1.73913e-06
k__Bacteria;p__Actinobacteria;c__Actinobacteria;o__Actinomycetales;f__Actinomycetaceae;g__Mobiluncus	0.420523	5.09494e-05	2.28261e-05		k__Bacteria;p__Actinobacteria;c__Actinobacteria;o__Actinomycetales;f__Actinomycetaceae;g__Mobiluncus	0.63289	5.63996e-05	2.34783e-05
k__Bacteria;p__Actinobacteria;c__Actinobacteria;o__Actinomycetales;f__Actinomycetaceae;g__N09	0.985802	7.38397e-07	0		k__Bacteria;p__Actinobacteria;c__Actinobacteria;o__Actinomycetales;f__Actinomycetaceae;g__N09	0.986109	7.28408e-07	0
k__Bacteria;p__Actinobacteria;c__Actinobacteria;o__Actinomycetales;f__Actinomycetaceae;g__Trueperella	0.777591	9.49367e-07	1.08696e-06		k__Bacteria;p__Actinobacteria;c__Actinobacteria;o__Actinomycetales;f__Actinomycetaceae;g__Trueperella	0.535642	1.14464e-06	2.6087e-06
k__Bacteria;p__Actinobacteria;c__Actinobacteria;o__Actinomycetales;f__Actinomycetaceae;g__Varibaculum	0.205545	0.000173207	0.000909783		k__Bacteria;p__Actinobacteria;c__Actinobacteria;o__Actinomycetales;f__Actinomycetaceae;g__Varibaculum	0.296049	0.000274506	4.86957e-05
k__Bacteria;p__Actinobacteria;c__Actinobacteria;o__Actinomycetales;f__Brevibacteriaceae;g__Brevibacterium	0.316422	7.5211e-05	0.000171739		k__Bacteria;p__Actinobacteria;c__Actinobacteria;o__Actinomycetales;f__Brevibacteriaceae;g__Brevibacterium	0.163437	7.90843e-05	0.000106087
k__Bacteria;p__Actinobacteria;c__Actinobacteria;o__Actinomycetales;f__Cellulomonadaceae;g__Actinotalea	0.995564	1.05485e-07	0		k__Bacteria;p__Actinobacteria;c__Actinobacteria;o__Actinomycetales;f__Cellulomonadaceae;g__Actinotalea	0.994934	1.04058e-07	0
k__Bacteria;p__Actinobacteria;c__Actinobacteria;o__Actinomycetales;f__Cellulomonadaceae;g__Cellulomonas	0.840567	4.64135e-06	2.17391e-06		k__Bacteria;p__Actinobacteria;c__Actinobacteria;o__Actinomycetales;f__Cellulomonadaceae;g__Cellulomonas	0.581813	4.68262e-06	8.69565e-07
k__Bacteria;p__Actinobacteria;c__Actinobacteria;o__Actinomycetales;f__Corynebacteriaceae;g__Corynebacterium	0.984176	0.00590148	0.00780978		k__Bacteria;p__Actinobacteria;c__Actinobacteria;o__Actinomycetales;f__Corynebacteriaceae;g__Corynebacterium	0.236668	0.00667503	0.00185652
k__Bacteria;p__Actinobacteria;c__Actinobacteria;o__Actinomycetales;f__Dermabacteraceae;g__	0.739536	7.91139e-06	9.78261e-06		k__Bacteria;p__Actinobacteria;c__Actinobacteria;o__Actinomycetales;f__Dermabacteraceae;g__	0.983726	8.84495e-06	0
k__Bacteria;p__Actinobacteria;c__Actinobacteria;o__Actinomycetales;f__Dermabacteraceae;g__Brachybacterium	0.672259	8.12236e-06	1.19565e-05		k__Bacteria;p__Actinobacteria;c__Actinobacteria;o__Actinomycetales;f__Dermabacteraceae;g__Brachybacterium	0.705376	8.74089e-06	3.47826e-06
k__Bacteria;p__Actinobacteria;c__Actinobacteria;o__Actinomycetales;f__Dermabacteraceae;g__Dermabacter	0.936456	1.18143e-05	1.73913e-05		k__Bacteria;p__Actinobacteria;c__Actinobacteria;o__Actinomycetales;f__Dermabacteraceae;g__Dermabacter	0.940901	1.29032e-05	5.21739e-06
k__Bacteria;p__Actinobacteria;c__Actinobacteria;o__Actinomycetales;f__Dermacoccaceae;g__Dermacoccus	0.53125	5.27426e-07	1.08696e-06		k__Bacteria;p__Actinobacteria;c__Actinobacteria;o__Actinomycetales;f__Dermacoccaceae;g__Dermacoccus	0.987722	6.2435e-07	0
k__Bacteria;p__Actinobacteria;c__Actinobacteria;o__Actinomycetales;f__Dietziaceae;g__Dietzia	0.86202	8.43882e-07	1.08696e-06		k__Bacteria;p__Actinobacteria;c__Actinobacteria;o__Actinomycetales;f__Dietziaceae;g__Dietzia	0.249981	8.32466e-07	2.6087e-06
k__Bacteria;p__Actinobacteria;c__Actinobacteria;o__Actinomycetales;f__Frankiaceae;g__	0.994945	1.05485e-07	0		k__Bacteria;p__Actinobacteria;c__Actinobacteria;o__Actinomycetales;f__Frankiaceae;g__	0.995602	1.04058e-07	0
k__Bacteria;p__Actinobacteria;c__Actinobacteria;o__Actinomycetales;f__Frankiaceae;g__Frankia	0.995013	1.05485e-07	0		k__Bacteria;p__Actinobacteria;c__Actinobacteria;o__Actinomycetales;f__Frankiaceae;g__Frankia	1	0	0
k__Bacteria;p__Actinobacteria;c__Actinobacteria;o__Actinomycetales;f__Geodermatophilaceae;g__Blastococcus	0.991505	3.16456e-07	0		k__Bacteria;p__Actinobacteria;c__Actinobacteria;o__Actinomycetales;f__Geodermatophilaceae;g__Blastococcus	0.991639	3.12175e-07	0
k__Bacteria;p__Actinobacteria;c__Actinobacteria;o__Actinomycetales;f__Geodermatophilaceae;g__Modestobacter	0.992504	2.1097e-07	0		k__Bacteria;p__Actinobacteria;c__Actinobacteria;o__Actinomycetales;f__Geodermatophilaceae;g__Modestobacter	0.190739	1.04058e-07	8.69565e-07
k__Bacteria;p__Actinobacteria;c__Actinobacteria;o__Actinomycetales;f__Gordoniaceae;g__Gordonia	0.988007	1.05485e-06	0		k__Bacteria;p__Actinobacteria;c__Actinobacteria;o__Actinomycetales;f__Gordoniaceae;g__Gordonia	0.982417	1.04058e-06	0
k__Bacteria;p__Actinobacteria;c__Actinobacteria;o__Actinomycetales;f__Intrasporangiaceae;g__	0.995335	1.05485e-07	0		k__Bacteria;p__Actinobacteria;c__Actinobacteria;o__Actinomycetales;f__Intrasporangiaceae;g__	0.995322	1.04058e-07	0
k__Bacteria;p__Actinobacteria;c__Actinobacteria;o__Actinomycetales;f__Intrasporangiaceae;g__Knoellia	0.995197	1.05485e-07	0		k__Bacteria;p__Actinobacteria;c__Actinobacteria;o__Actinomycetales;f__Intrasporangiaceae;g__Knoellia	0.995332	1.04058e-07	0
k__Bacteria;p__Actinobacteria;c__Actinobacteria;o__Actinomycetales;f__Jonesiaceae;g__	0.995461	4.21941e-07	0		k__Bacteria;p__Actinobacteria;c__Actinobacteria;o__Actinomycetales;f__Jonesiaceae;g__	0.995046	4.16233e-07	0
k__Bacteria;p__Actinobacteria;c__Actinobacteria;o__Actinomycetales;f__Microbacteriaceae;g__	0.9568	3.37553e-06	3.26087e-06		k__Bacteria;p__Actinobacteria;c__Actinobacteria;o__Actinomycetales;f__Microbacteriaceae;g__	0.313214	2.70552e-06	7.82609e-06
k__Bacteria;p__Actinobacteria;c__Actinobacteria;o__Actinomycetales;f__Microbacteriaceae;g__Agrococcus	0.994966	1.05485e-07	0		k__Bacteria;p__Actinobacteria;c__Actinobacteria;o__Actinomycetales;f__Microbacteriaceae;g__Agrococcus	0.995719	1.04058e-07	0
k__Bacteria;p__Actinobacteria;c__Actinobacteria;o__Actinomycetales;f__Microbacteriaceae;g__Agromyces	0.711491	4.74684e-06	2.17391e-06		k__Bacteria;p__Actinobacteria;c__Actinobacteria;o__Actinomycetales;f__Microbacteriaceae;g__Agromyces	0.151073	3.95421e-06	1.30435e-05
k__Bacteria;p__Actinobacteria;c__Actinobacteria;o__Actinomycetales;f__Microbacteriaceae;g__Clavibacter	0.993793	2.1097e-07	0		k__Bacteria;p__Actinobacteria;c__Actinobacteria;o__Actinomycetales;f__Microbacteriaceae;g__Clavibacter	0.992696	2.08117e-07	0
k__Bacteria;p__Actinobacteria;c__Actinobacteria;o__Actinomycetales;f__Microbacteriaceae;g__Cryocola	0.995476	2.1097e-07	0		k__Bacteria;p__Actinobacteria;c__Actinobacteria;o__Actinomycetales;f__Microbacteriaceae;g__Cryocola	0.99503	2.08117e-07	0
k__Bacteria;p__Actinobacteria;c__Actinobacteria;o__Actinomycetales;f__Microbacteriaceae;g__Frigoribacterium	0.99369	0	1.08696e-06		k__Bacteria;p__Actinobacteria;c__Actinobacteria;o__Actinomycetales;f__Microbacteriaceae;g__Frigoribacterium	0.995237	1.04058e-07	0
k__Bacteria;p__Actinobacteria;c__Actinobacteria;o__Actinomycetales;f__Microbacteriaceae;g__Leucobacter	0.803471	3.41772e-05	2.17391e-06		k__Bacteria;p__Actinobacteria;c__Actinobacteria;o__Actinomycetales;f__Microbacteriaceae;g__Leucobacter	0.887017	8.32466e-07	8.69565e-07
k__Bacteria;p__Actinobacteria;c__Actinobacteria;o__Actinomycetales;f__Microbacteriaceae;g__Microbacterium	0.956948	9.49367e-07	1.08696e-06		k__Bacteria;p__Actinobacteria;c__Actinobacteria;o__Actinomycetales;f__Microbacteriaceae;g__Microbacterium	0.9848	1.04058e-06	0
k__Bacteria;p__Actinobacteria;c__Actinobacteria;o__Actinomycetales;f__Microbacteriaceae;g__Pseudoclavibacter	0.714127	7.80591e-05	6.63043e-05		k__Bacteria;p__Actinobacteria;c__Actinobacteria;o__Actinomycetales;f__Microbacteriaceae;g__Pseudoclavibacter	0.989085	8.01249e-05	3.21739e-05
k__Bacteria;p__Actinobacteria;c__Actinobacteria;o__Actinomycetales;f__Micrococcaceae;g__	0.977697	2.28903e-05	0		k__Bacteria;p__Actinobacteria;c__Actinobacteria;o__Actinomycetales;f__Micrococcaceae;g__	0.722241	2.23725e-05	5.21739e-06
k__Bacteria;p__Actinobacteria;c__Actinobacteria;o__Actinomycetales;f__Micrococcaceae;g__Arthrobacter	0.979009	5.27426e-06	0		k__Bacteria;p__Actinobacteria;c__Actinobacteria;o__Actinomycetales;f__Micrococcaceae;g__Arthrobacter	0.39446	3.95421e-06	6.95652e-06
k__Bacteria;p__Actinobacteria;c__Actinobacteria;o__Actinomycetales;f__Micrococcaceae;g__Citricoccus	0.278402	4.21941e-07	1.08696e-06		k__Bacteria;p__Actinobacteria;c__Actinobacteria;o__Actinomycetales;f__Micrococcaceae;g__Citricoccus	0.989245	5.20291e-07	0
k__Bacteria;p__Actinobacteria;c__Actinobacteria;o__Actinomycetales;f__Micrococcaceae;g__Kocuria	0.980937	3.34388e-05	0		k__Bacteria;p__Actinobacteria;c__Actinobacteria;o__Actinomycetales;f__Micrococcaceae;g__Kocuria	0.731675	3.16337e-05	1.91304e-05
k__Bacteria;p__Actinobacteria;c__Actinobacteria;o__Actinomycetales;f__Micrococcaceae;g__Microbispora	0.995673	1.05485e-07	0		k__Bacteria;p__Actinobacteria;c__Actinobacteria;o__Actinomycetales;f__Micrococcaceae;g__Microbispora	0.994956	1.04058e-07	0
k__Bacteria;p__Actinobacteria;c__Actinobacteria;o__Actinomycetales;f__Micrococcaceae;g__Micrococcus	0.980549	6.64557e-06	0		k__Bacteria;p__Actinobacteria;c__Actinobacteria;o__Actinomycetales;f__Micrococcaceae;g__Micrococcus	0.611006	6.2435e-06	9.56522e-06
k__Bacteria;p__Actinobacteria;c__Actinobacteria;o__Actinomycetales;f__Micrococcaceae;g__Nesterenkonia	0.98811	9.49367e-07	0		k__Bacteria;p__Actinobacteria;c__Actinobacteria;o__Actinomycetales;f__Micrococcaceae;g__Nesterenkonia	0.984944	9.36524e-07	0
k__Bacteria;p__Actinobacteria;c__Actinobacteria;o__Actinomycetales;f__Micrococcaceae;g__Rothia	0.703158	0.000359599	6.30435e-05		k__Bacteria;p__Actinobacteria;c__Actinobacteria;o__Actinomycetales;f__Micrococcaceae;g__Rothia	0.720829	0.000353902	6.6087e-05
k__Bacteria;p__Actinobacteria;c__Actinobacteria;o__Actinomycetales;f__Micrococcaceae;g__Sinomonas	0.990124	4.21941e-07	0		k__Bacteria;p__Actinobacteria;c__Actinobacteria;o__Actinomycetales;f__Micrococcaceae;g__Sinomonas	0.805496	3.12175e-07	8.69565e-07
k__Bacteria;p__Actinobacteria;c__Actinobacteria;o__Actinomycetales;f__Micromonosporaceae;g__	0.783797	1.16034e-06	2.17391e-06		k__Bacteria;p__Actinobacteria;c__Actinobacteria;o__Actinomycetales;f__Micromonosporaceae;g__	0.986812	1.35276e-06	0
k__Bacteria;p__Actinobacteria;c__Actinobacteria;o__Actinomycetales;f__Mycobacteriaceae;g__Mycobacterium	0.982197	2.74262e-06	0		k__Bacteria;p__Actinobacteria;c__Actinobacteria;o__Actinomycetales;f__Mycobacteriaceae;g__Mycobacterium	0.863565	2.4974e-06	1.73913e-06
k__Bacteria;p__Actinobacteria;c__Actinobacteria;o__Actinomycetales;f__Nocardiaceae;g__	0.992837	5.27426e-07	0		k__Bacteria;p__Actinobacteria;c__Actinobacteria;o__Actinomycetales;f__Nocardiaceae;g__	0.990178	0	4.34783e-06
k__Bacteria;p__Actinobacteria;c__Actinobacteria;o__Actinomycetales;f__Nocardiaceae;g__Rhodococcus	0.318438	1.91983e-05	1.08696e-06		k__Bacteria;p__Actinobacteria;c__Actinobacteria;o__Actinomycetales;f__Nocardiaceae;g__Rhodococcus	0.268657	1.25911e-05	2.69565e-05
k__Bacteria;p__Actinobacteria;c__Actinobacteria;o__Actinomycetales;f__Nocardioidaceae;g__	0.780159	2.42616e-06	1.08696e-06		k__Bacteria;p__Actinobacteria;c__Actinobacteria;o__Actinomycetales;f__Nocardioidaceae;g__	0.987406	2.4974e-06	0
k__Bacteria;p__Actinobacteria;c__Actinobacteria;o__Actinomycetales;f__Nocardioidaceae;g__Aeromicrobium	0.995108	1.05485e-07	0		k__Bacteria;p__Actinobacteria;c__Actinobacteria;o__Actinomycetales;f__Nocardioidaceae;g__Aeromicrobium	0.995427	1.04058e-07	0
k__Bacteria;p__Actinobacteria;c__Actinobacteria;o__Actinomycetales;f__Nocardioidaceae;g__Nocardioides	0.995262	1.05485e-07	0		k__Bacteria;p__Actinobacteria;c__Actinobacteria;o__Actinomycetales;f__Nocardioidaceae;g__Nocardioides	0.995402	1.04058e-07	0
k__Bacteria;p__Actinobacteria;c__Actinobacteria;o__Actinomycetales;f__Nocardiopsaceae;g__	0.984701	5.90717e-06	0		k__Bacteria;p__Actinobacteria;c__Actinobacteria;o__Actinomycetales;f__Nocardiopsaceae;g__	0.98407	5.82726e-06	0
k__Bacteria;p__Actinobacteria;c__Actinobacteria;o__Actinomycetales;f__Nocardiopsaceae;g__Nocardiopsis	0.988714	5.27426e-07	0		k__Bacteria;p__Actinobacteria;c__Actinobacteria;o__Actinomycetales;f__Nocardiopsaceae;g__Nocardiopsis	0.988709	5.20291e-07	0
k__Bacteria;p__Actinobacteria;c__Actinobacteria;o__Actinomycetales;f__Nocardiopsaceae;g__Prauseria	0.775409	0.00041097	1.08696e-06		k__Bacteria;p__Actinobacteria;c__Actinobacteria;o__Actinomycetales;f__Nocardiopsaceae;g__Prauseria	0.865046	0.000405411	1.73913e-06
k__Bacteria;p__Actinobacteria;c__Actinobacteria;o__Actinomycetales;f__Promicromonosporaceae;g__Cellulosimicrobium	0.983703	3.80802e-05	0		k__Bacteria;p__Actinobacteria;c__Actinobacteria;o__Actinomycetales;f__Promicromonosporaceae;g__Cellulosimicrobium	0.0114565	2.10198e-05	0.00014
k__Bacteria;p__Actinobacteria;c__Actinobacteria;o__Actinomycetales;f__Propionibacteriaceae;g__Propionibacterium	0.764057	8.86076e-06	9.78261e-06		k__Bacteria;p__Actinobacteria;c__Actinobacteria;o__Actinomycetales;f__Propionibacteriaceae;g__Propionibacterium	0.226562	7.07596e-06	2.17391e-05
k__Bacteria;p__Actinobacteria;c__Actinobacteria;o__Actinomycetales;f__Pseudonocardiaceae;g__	0.991502	3.16456e-07	0		k__Bacteria;p__Actinobacteria;c__Actinobacteria;o__Actinomycetales;f__Pseudonocardiaceae;g__	0.992015	3.12175e-07	0
k__Bacteria;p__Actinobacteria;c__Actinobacteria;o__Actinomycetales;f__Pseudonocardiaceae;g__Pseudonocardia	0.993488	2.1097e-07	0		k__Bacteria;p__Actinobacteria;c__Actinobacteria;o__Actinomycetales;f__Pseudonocardiaceae;g__Pseudonocardia	0.993048	2.08117e-07	0
k__Bacteria;p__Actinobacteria;c__Actinobacteria;o__Actinomycetales;f__Sanguibacteraceae;g__Sanguibacter	0.995556	2.1097e-07	0		k__Bacteria;p__Actinobacteria;c__Actinobacteria;o__Actinomycetales;f__Sanguibacteraceae;g__Sanguibacter	0.995084	2.08117e-07	0
k__Bacteria;p__Actinobacteria;c__Actinobacteria;o__Actinomycetales;f__Sporichthyaceae;g__	0.995144	1.05485e-07	0		k__Bacteria;p__Actinobacteria;c__Actinobacteria;o__Actinomycetales;f__Sporichthyaceae;g__	0.995529	1.04058e-07	0
k__Bacteria;p__Actinobacteria;c__Actinobacteria;o__Actinomycetales;f__Streptomycetaceae;g__	0.984683	6.32911e-07	0		k__Bacteria;p__Actinobacteria;c__Actinobacteria;o__Actinomycetales;f__Streptomycetaceae;g__	0.986666	6.2435e-07	0
k__Bacteria;p__Actinobacteria;c__Actinobacteria;o__Actinomycetales;f__Streptomycetaceae;g__Streptomyces	0.600201	0.000253165	2.71739e-05		k__Bacteria;p__Actinobacteria;c__Actinobacteria;o__Actinomycetales;f__Streptomycetaceae;g__Streptomyces	0.413574	0.000256608	8.69565e-07
k__Bacteria;p__Actinobacteria;c__Actinobacteria;o__Actinomycetales;f__Thermomonosporaceae;g__Actinocorallia	0.995409	2.1097e-07	0		k__Bacteria;p__Actinobacteria;c__Actinobacteria;o__Actinomycetales;f__Thermomonosporaceae;g__Actinocorallia	0.995243	2.08117e-07	0
k__Bacteria;p__Actinobacteria;c__Actinobacteria;o__Bifidobacteriales;f__Bifidobacteriaceae;g__	0.572632	8.86076e-06	1.52174e-05		k__Bacteria;p__Actinobacteria;c__Actinobacteria;o__Bifidobacteriales;f__Bifidobacteriaceae;g__	0.16484	8.42872e-06	1.21739e-05
k__Bacteria;p__Actinobacteria;c__Actinobacteria;o__Bifidobacteriales;f__Bifidobacteriaceae;g__Alloscardovia	0.445039	1.89873e-06	3.26087e-06		k__Bacteria;p__Actinobacteria;c__Actinobacteria;o__Bifidobacteriales;f__Bifidobacteriaceae;g__Alloscardovia	0.0992818	1.66493e-06	4.34783e-06
k__Bacteria;p__Actinobacteria;c__Actinobacteria;o__Bifidobacteriales;f__Bifidobacteriaceae;g__Bifidobacterium	0.650995	0.00723513	0.0110076		k__Bacteria;p__Actinobacteria;c__Actinobacteria;o__Bifidobacteriales;f__Bifidobacteriaceae;g__Bifidobacterium	0.23627	0.00749594	0.00741826
k__Bacteria;p__Actinobacteria;c__Actinobacteria;o__Bifidobacteriales;f__Bifidobacteriaceae;g__Gardnerella	0.800609	7.33122e-05	4.13043e-05		k__Bacteria;p__Actinobacteria;c__Actinobacteria;o__Bifidobacteriales;f__Bifidobacteriaceae;g__Gardnerella	0.822315	0.000202081	4e-05
k__Bacteria;p__Actinobacteria;c__Actinobacteria;o__Bifidobacteriales;f__Bifidobacteriaceae;g__Scardovia	0.726025	1.79325e-06	1.08696e-06		k__Bacteria;p__Actinobacteria;c__Actinobacteria;o__Bifidobacteriales;f__Bifidobacteriaceae;g__Scardovia	0.985575	1.76899e-06	0
k__Bacteria;p__Actinobacteria;c__Coriobacteriia;o__Coriobacteriales;f__Coriobacteriaceae;g__	0.828284	0.000939346	0.000978261		k__Bacteria;p__Actinobacteria;c__Coriobacteriia;o__Coriobacteriales;f__Coriobacteriaceae;g__	0.73039	0.000935276	0.000953913
k__Bacteria;p__Actinobacteria;c__Coriobacteriia;o__Coriobacteriales;f__Coriobacteriaceae;g__Adlercreutzia	0.411047	0.000151055	0.000126087		k__Bacteria;p__Actinobacteria;c__Coriobacteriia;o__Coriobacteriales;f__Coriobacteriaceae;g__Adlercreutzia	0.434778	0.000150572	0.000123478
k__Bacteria;p__Actinobacteria;c__Coriobacteriia;o__Coriobacteriales;f__Coriobacteriaceae;g__Atopobium	0.218947	2.16245e-05	4.34783e-05		k__Bacteria;p__Actinobacteria;c__Coriobacteriia;o__Coriobacteriales;f__Coriobacteriaceae;g__Atopobium	0.135796	2.11238e-05	4.43478e-05
k__Bacteria;p__Actinobacteria;c__Coriobacteriia;o__Coriobacteriales;f__Coriobacteriaceae;g__Collinsella	0.790113	0.000924051	0.000919565		k__Bacteria;p__Actinobacteria;c__Coriobacteriia;o__Coriobacteriales;f__Coriobacteriaceae;g__Collinsella	0.604428	0.000929761	0.000848696
k__Bacteria;p__Actinobacteria;c__Coriobacteriia;o__Coriobacteriales;f__Coriobacteriaceae;g__Eggerthella	0.580205	0.000165401	0.000232609		k__Bacteria;p__Actinobacteria;c__Coriobacteriia;o__Coriobacteriales;f__Coriobacteriaceae;g__Eggerthella	0.588861	0.000169615	0.000126087
k__Bacteria;p__Actinobacteria;c__Coriobacteriia;o__Coriobacteriales;f__Coriobacteriaceae;g__Slackia	0.757278	9.54641e-05	6.84783e-05		k__Bacteria;p__Actinobacteria;c__Coriobacteriia;o__Coriobacteriales;f__Coriobacteriaceae;g__Slackia	0.996769	9.62539e-05	0.000109565
k__Bacteria;p__Actinobacteria;c__Thermoleophilia;o__Gaiellales;f__Gaiellaceae;g__	0.995453	1.05485e-07	0		k__Bacteria;p__Actinobacteria;c__Thermoleophilia;o__Gaiellales;f__Gaiellaceae;g__	0.995195	1.04058e-07	0
k__Bacteria;p__Actinobacteria;c__Thermoleophilia;o__Solirubrobacterales;f__Solirubrobacteraceae;g__	0.988186	6.32911e-07	0		k__Bacteria;p__Actinobacteria;c__Thermoleophilia;o__Solirubrobacterales;f__Solirubrobacteraceae;g__	0.985231	6.2435e-07	0
k__Bacteria;p__Armatimonadetes;c__[Fimbriimonadia];o__;f__;g__	0.565808	3.16456e-06	4.34783e-06		k__Bacteria;p__Armatimonadetes;c__[Fimbriimonadia];o__;f__;g__	0.981939	3.43392e-06	0
k__Bacteria;p__BRC1;c__PRR-11;o__;f__;g__	0.995541	8.43882e-07	0		k__Bacteria;p__BRC1;c__PRR-11;o__;f__;g__	0.9951	8.32466e-07	0
k__Bacteria;p__Bacteroidetes;c__Bacteroidia;o__Bacteroidales;f__;g__	0.456927	0.00155148	0.000822826		k__Bacteria;p__Bacteroidetes;c__Bacteroidia;o__Bacteroidales;f__;g__	0.0116708	0.00129386	0.00327739
k__Bacteria;p__Bacteroidetes;c__Bacteroidia;o__Bacteroidales;f__Bacteroidaceae;g__	0.914882	2.1097e-06	2.17391e-06		k__Bacteria;p__Bacteroidetes;c__Bacteroidia;o__Bacteroidales;f__Bacteroidaceae;g__	0.307914	1.97711e-06	2.6087e-06
k__Bacteria;p__Bacteroidetes;c__Bacteroidia;o__Bacteroidales;f__Bacteroidaceae;g__5-7N15	0.984873	4.00844e-06	0		k__Bacteria;p__Bacteroidetes;c__Bacteroidia;o__Bacteroidales;f__Bacteroidaceae;g__5-7N15	0.450954	4.16233e-06	8.69565e-07
k__Bacteria;p__Bacteroidetes;c__Bacteroidia;o__Bacteroidales;f__Bacteroidaceae;g__Bacteroides	0.812452	0.316349	0.314754		k__Bacteria;p__Bacteroidetes;c__Bacteroidia;o__Bacteroidales;f__Bacteroidaceae;g__Bacteroides	0.475289	0.316751	0.305372
k__Bacteria;p__Bacteroidetes;c__Bacteroidia;o__Bacteroidales;f__Marinilabiaceae;g__	0.887325	1.05485e-06	1.08696e-06		k__Bacteria;p__Bacteroidetes;c__Bacteroidia;o__Bacteroidales;f__Marinilabiaceae;g__	0.648383	1.2487e-06	8.69565e-07
k__Bacteria;p__Bacteroidetes;c__Bacteroidia;o__Bacteroidales;f__Porphyromonadaceae;g__	0.988029	6.32911e-07	0		k__Bacteria;p__Bacteroidetes;c__Bacteroidia;o__Bacteroidales;f__Porphyromonadaceae;g__	0.987708	6.2435e-07	0
k__Bacteria;p__Bacteroidetes;c__Bacteroidia;o__Bacteroidales;f__Porphyromonadaceae;g__Dysgonomonas	0.00943796	1.55063e-05	5.76087e-05		k__Bacteria;p__Bacteroidetes;c__Bacteroidia;o__Bacteroidales;f__Porphyromonadaceae;g__Dysgonomonas	0.871274	8.41831e-05	2.95652e-05
k__Bacteria;p__Bacteroidetes;c__Bacteroidia;o__Bacteroidales;f__Porphyromonadaceae;g__Paludibacter	0.260731	4.49367e-05	3.04348e-05		k__Bacteria;p__Bacteroidetes;c__Bacteroidia;o__Bacteroidales;f__Porphyromonadaceae;g__Paludibacter	0.101587	4.15193e-05	6.52174e-05
k__Bacteria;p__Bacteroidetes;c__Bacteroidia;o__Bacteroidales;f__Porphyromonadaceae;g__Parabacteroides	0.168139	0.0285728	0.0236098		k__Bacteria;p__Bacteroidetes;c__Bacteroidia;o__Bacteroidales;f__Porphyromonadaceae;g__Parabacteroides	0.802487	0.0280888	0.0290591
k__Bacteria;p__Bacteroidetes;c__Bacteroidia;o__Bacteroidales;f__Porphyromonadaceae;g__Porphyromonas	0.866258	0.00178312	0.00190652		k__Bacteria;p__Bacteroidetes;c__Bacteroidia;o__Bacteroidales;f__Porphyromonadaceae;g__Porphyromonas	0.359809	0.00185973	0.000831304
k__Bacteria;p__Bacteroidetes;c__Bacteroidia;o__Bacteroidales;f__Porphyromonadaceae;g__Tannerella	0.987834	5.06329e-05	0		k__Bacteria;p__Bacteroidetes;c__Bacteroidia;o__Bacteroidales;f__Porphyromonadaceae;g__Tannerella	0.981159	4.9948e-05	0
k__Bacteria;p__Bacteroidetes;c__Bacteroidia;o__Bacteroidales;f__Prevotellaceae;g__	0.984644	1.4346e-05	0		k__Bacteria;p__Bacteroidetes;c__Bacteroidia;o__Bacteroidales;f__Prevotellaceae;g__	0.761657	1.4256e-05	2.6087e-06
k__Bacteria;p__Bacteroidetes;c__Bacteroidia;o__Bacteroidales;f__Prevotellaceae;g__Prevotella	0.963424	0.0349553	0.0330837		k__Bacteria;p__Bacteroidetes;c__Bacteroidia;o__Bacteroidales;f__Prevotellaceae;g__Prevotella	0.520017	0.0364085	0.0261974
k__Bacteria;p__Bacteroidetes;c__Bacteroidia;o__Bacteroidales;f__RF16;g__	0.973603	2.33122e-05	2.17391e-05		k__Bacteria;p__Bacteroidetes;c__Bacteroidia;o__Bacteroidales;f__RF16;g__	0.714629	2.4974e-05	1.82609e-05
k__Bacteria;p__Bacteroidetes;c__Bacteroidia;o__Bacteroidales;f__Rikenellaceae;g__	0.790249	0.0189695	0.0176717		k__Bacteria;p__Bacteroidetes;c__Bacteroidia;o__Bacteroidales;f__Rikenellaceae;g__	0.926152	0.018844	0.0201026
k__Bacteria;p__Bacteroidetes;c__Bacteroidia;o__Bacteroidales;f__Rikenellaceae;g__Rikenella	0.981781	4.00844e-06	0		k__Bacteria;p__Bacteroidetes;c__Bacteroidia;o__Bacteroidales;f__Rikenellaceae;g__Rikenella	0.981357	3.95421e-06	0
k__Bacteria;p__Bacteroidetes;c__Bacteroidia;o__Bacteroidales;f__S24-7;g__	0.893149	0.00505137	0.00415761		k__Bacteria;p__Bacteroidetes;c__Bacteroidia;o__Bacteroidales;f__S24-7;g__	0.954337	0.00529553	0.00558261
k__Bacteria;p__Bacteroidetes;c__Bacteroidia;o__Bacteroidales;f__[Barnesiellaceae];g__	0.823766	0.00784504	0.00678587		k__Bacteria;p__Bacteroidetes;c__Bacteroidia;o__Bacteroidales;f__[Barnesiellaceae];g__	0.528247	0.00772841	0.00799478
k__Bacteria;p__Bacteroidetes;c__Bacteroidia;o__Bacteroidales;f__[Odoribacteraceae];g__Butyricimonas	0.407104	0.0015577	0.00116739		k__Bacteria;p__Bacteroidetes;c__Bacteroidia;o__Bacteroidales;f__[Odoribacteraceae];g__Butyricimonas	0.374483	0.0015358	0.0018913
k__Bacteria;p__Bacteroidetes;c__Bacteroidia;o__Bacteroidales;f__[Odoribacteraceae];g__Odoribacter	0.474419	0.00126424	0.000934783		k__Bacteria;p__Bacteroidetes;c__Bacteroidia;o__Bacteroidales;f__[Odoribacteraceae];g__Odoribacter	0.779653	0.00123902	0.00147913
k__Bacteria;p__Bacteroidetes;c__Bacteroidia;o__Bacteroidales;f__[Paraprevotellaceae];g__	0.81356	0.000154852	8.80435e-05		k__Bacteria;p__Bacteroidetes;c__Bacteroidia;o__Bacteroidales;f__[Paraprevotellaceae];g__	0.551205	0.000140271	0.000195652
k__Bacteria;p__Bacteroidetes;c__Bacteroidia;o__Bacteroidales;f__[Paraprevotellaceae];g__CF231	0.804547	2.65823e-05	4.34783e-06		k__Bacteria;p__Bacteroidetes;c__Bacteroidia;o__Bacteroidales;f__[Paraprevotellaceae];g__CF231	0.750325	2.29969e-05	3.04348e-05
k__Bacteria;p__Bacteroidetes;c__Bacteroidia;o__Bacteroidales;f__[Paraprevotellaceae];g__Paraprevotella	0.838835	0.00514262	0.00420652		k__Bacteria;p__Bacteroidetes;c__Bacteroidia;o__Bacteroidales;f__[Paraprevotellaceae];g__Paraprevotella	0.830107	0.0051718	0.00521217
k__Bacteria;p__Bacteroidetes;c__Bacteroidia;o__Bacteroidales;f__[Paraprevotellaceae];g__YRC22	0.987403	5.28481e-05	0		k__Bacteria;p__Bacteroidetes;c__Bacteroidia;o__Bacteroidales;f__[Paraprevotellaceae];g__YRC22	0.512785	5.15088e-05	5.21739e-06
k__Bacteria;p__Bacteroidetes;c__Bacteroidia;o__Bacteroidales;f__[Paraprevotellaceae];g__[Prevotella]	0.831152	0.00158481	0.000917391		k__Bacteria;p__Bacteroidetes;c__Bacteroidia;o__Bacteroidales;f__[Paraprevotellaceae];g__[Prevotella]	0.166276	0.00187336	0.00036
k__Bacteria;p__Bacteroidetes;c__Cytophagia;o__Cytophagales;f__;g__	0.995115	5.27426e-07	0		k__Bacteria;p__Bacteroidetes;c__Cytophagia;o__Cytophagales;f__;g__	0.99556	5.20291e-07	0
k__Bacteria;p__Bacteroidetes;c__Cytophagia;o__Cytophagales;f__Cyclobacteriaceae;g__	0.99582	1.05485e-07	0		k__Bacteria;p__Bacteroidetes;c__Cytophagia;o__Cytophagales;f__Cyclobacteriaceae;g__	0.994794	1.04058e-07	0
k__Bacteria;p__Bacteroidetes;c__Cytophagia;o__Cytophagales;f__Cytophagaceae;g__	0.995717	1.05485e-07	0		k__Bacteria;p__Bacteroidetes;c__Cytophagia;o__Cytophagales;f__Cytophagaceae;g__	0.994907	1.04058e-07	0
k__Bacteria;p__Bacteroidetes;c__Cytophagia;o__Cytophagales;f__Cytophagaceae;g__Dyadobacter	0.98806	5.27426e-07	0		k__Bacteria;p__Bacteroidetes;c__Cytophagia;o__Cytophagales;f__Cytophagaceae;g__Dyadobacter	0.988762	5.20291e-07	0
k__Bacteria;p__Bacteroidetes;c__Cytophagia;o__Cytophagales;f__Cytophagaceae;g__Emticicia	0.992671	2.1097e-07	0		k__Bacteria;p__Bacteroidetes;c__Cytophagia;o__Cytophagales;f__Cytophagaceae;g__Emticicia	0.993641	2.08117e-07	0
k__Bacteria;p__Bacteroidetes;c__Cytophagia;o__Cytophagales;f__Cytophagaceae;g__Hymenobacter	0.98742	1.26582e-06	0		k__Bacteria;p__Bacteroidetes;c__Cytophagia;o__Cytophagales;f__Cytophagaceae;g__Hymenobacter	0.987079	1.2487e-06	0
k__Bacteria;p__Bacteroidetes;c__Cytophagia;o__Cytophagales;f__Cytophagaceae;g__Leadbetterella	0.986953	2.74262e-06	0		k__Bacteria;p__Bacteroidetes;c__Cytophagia;o__Cytophagales;f__Cytophagaceae;g__Leadbetterella	0.985164	2.70552e-06	0
k__Bacteria;p__Bacteroidetes;c__Cytophagia;o__Cytophagales;f__Cytophagaceae;g__Pontibacter	0.988025	1.16034e-06	0		k__Bacteria;p__Bacteroidetes;c__Cytophagia;o__Cytophagales;f__Cytophagaceae;g__Pontibacter	0.911905	1.04058e-06	8.69565e-07
k__Bacteria;p__Bacteroidetes;c__Cytophagia;o__Cytophagales;f__Cytophagaceae;g__Rudanella	0.995005	1.05485e-07	0		k__Bacteria;p__Bacteroidetes;c__Cytophagia;o__Cytophagales;f__Cytophagaceae;g__Rudanella	0.995538	1.04058e-07	0
k__Bacteria;p__Bacteroidetes;c__Cytophagia;o__Cytophagales;f__Flammeovirgaceae;g__	0.991868	3.16456e-07	0		k__Bacteria;p__Bacteroidetes;c__Cytophagia;o__Cytophagales;f__Flammeovirgaceae;g__	0.98782	6.2435e-07	0
k__Bacteria;p__Bacteroidetes;c__Cytophagia;o__Cytophagales;f__[Amoebophilaceae];g__Candidatus Cardinium	0.994672	1.05485e-07	0		k__Bacteria;p__Bacteroidetes;c__Cytophagia;o__Cytophagales;f__[Amoebophilaceae];g__Candidatus Cardinium	0.995888	1.04058e-07	0
k__Bacteria;p__Bacteroidetes;c__Flavobacteriia;o__Flavobacteriales;f__Cryomorphaceae;g__	0.992877	1.26582e-06	0		k__Bacteria;p__Bacteroidetes;c__Flavobacteriia;o__Flavobacteriales;f__Cryomorphaceae;g__	0.99294	1.2487e-06	0
k__Bacteria;p__Bacteroidetes;c__Flavobacteriia;o__Flavobacteriales;f__Cryomorphaceae;g__Fluviicola	0.923746	0.000840717	1.08696e-06		k__Bacteria;p__Bacteroidetes;c__Flavobacteriia;o__Flavobacteriales;f__Cryomorphaceae;g__Fluviicola	0.94712	0.000829136	2.6087e-06
k__Bacteria;p__Bacteroidetes;c__Flavobacteriia;o__Flavobacteriales;f__Flavobacteriaceae;g__	0.981883	0.000184177	0		k__Bacteria;p__Bacteroidetes;c__Flavobacteriia;o__Flavobacteriales;f__Flavobacteriaceae;g__	0.982038	0.000205307	0
k__Bacteria;p__Bacteroidetes;c__Flavobacteriia;o__Flavobacteriales;f__Flavobacteriaceae;g__Capnocytophaga	0.505663	1.68776e-06	1.08696e-06		k__Bacteria;p__Bacteroidetes;c__Flavobacteriia;o__Flavobacteriales;f__Flavobacteriaceae;g__Capnocytophaga	0.557134	1.66493e-06	8.69565e-07
k__Bacteria;p__Bacteroidetes;c__Flavobacteriia;o__Flavobacteriales;f__Flavobacteriaceae;g__Flavobacterium	0.549042	0.00027943	6.52174e-06		k__Bacteria;p__Bacteroidetes;c__Flavobacteriia;o__Flavobacteriales;f__Flavobacteriaceae;g__Flavobacterium	0.771941	0.000239646	0.000306087
k__Bacteria;p__Bacteroidetes;c__Flavobacteriia;o__Flavobacteriales;f__[Weeksellaceae];g__	0.463399	1.13924e-05	2.17391e-06		k__Bacteria;p__Bacteroidetes;c__Flavobacteriia;o__Flavobacteriales;f__[Weeksellaceae];g__	0.36199	1.12383e-05	2.6087e-06
k__Bacteria;p__Bacteroidetes;c__Flavobacteriia;o__Flavobacteriales;f__[Weeksellaceae];g__Chryseobacterium	0.64483	0.000498945	6.52174e-05		k__Bacteria;p__Bacteroidetes;c__Flavobacteriia;o__Flavobacteriales;f__[Weeksellaceae];g__Chryseobacterium	0.21369	0.0003641	0.00113304
k__Bacteria;p__Bacteroidetes;c__Flavobacteriia;o__Flavobacteriales;f__[Weeksellaceae];g__Cloacibacterium	0.603287	1.16034e-05	1.08696e-06		k__Bacteria;p__Bacteroidetes;c__Flavobacteriia;o__Flavobacteriales;f__[Weeksellaceae];g__Cloacibacterium	0.710248	1.14464e-05	8.69565e-07
k__Bacteria;p__Bacteroidetes;c__Flavobacteriia;o__Flavobacteriales;f__[Weeksellaceae];g__Elizabethkingia	0.988497	9.49367e-07	0		k__Bacteria;p__Bacteroidetes;c__Flavobacteriia;o__Flavobacteriales;f__[Weeksellaceae];g__Elizabethkingia	0.989018	9.36524e-07	0
k__Bacteria;p__Bacteroidetes;c__Flavobacteriia;o__Flavobacteriales;f__[Weeksellaceae];g__Wautersiella	0.986117	2.8481e-06	0		k__Bacteria;p__Bacteroidetes;c__Flavobacteriia;o__Flavobacteriales;f__[Weeksellaceae];g__Wautersiella	0.75167	2.60146e-06	8.69565e-07
k__Bacteria;p__Bacteroidetes;c__Sphingobacteriia;o__Sphingobacteriales;f__;g__	0.995115	1.05485e-07	0		k__Bacteria;p__Bacteroidetes;c__Sphingobacteriia;o__Sphingobacteriales;f__;g__	0.99556	1.04058e-07	0
k__Bacteria;p__Bacteroidetes;c__Sphingobacteriia;o__Sphingobacteriales;f__Sphingobacteriaceae;g__	0.307285	5.92827e-05	1.08696e-06		k__Bacteria;p__Bacteroidetes;c__Sphingobacteriia;o__Sphingobacteriales;f__Sphingobacteriaceae;g__	0.614605	5.51509e-05	2.78261e-05
k__Bacteria;p__Bacteroidetes;c__Sphingobacteriia;o__Sphingobacteriales;f__Sphingobacteriaceae;g__Pedobacter	0.985906	6.54008e-06	0		k__Bacteria;p__Bacteroidetes;c__Sphingobacteriia;o__Sphingobacteriales;f__Sphingobacteriaceae;g__Pedobacter	0.958047	5.93132e-06	4.34783e-06
k__Bacteria;p__Bacteroidetes;c__Sphingobacteriia;o__Sphingobacteriales;f__Sphingobacteriaceae;g__Sphingobacterium	0.651234	0.000163713	3.04348e-05		k__Bacteria;p__Bacteroidetes;c__Sphingobacteriia;o__Sphingobacteriales;f__Sphingobacteriaceae;g__Sphingobacterium	0.526684	0.000172529	3.56522e-05
k__Bacteria;p__Bacteroidetes;c__[Saprospirae];o__[Saprospirales];f__Chitinophagaceae;g__	0.936165	3.16456e-06	1.08696e-06		k__Bacteria;p__Bacteroidetes;c__[Saprospirae];o__[Saprospirales];f__Chitinophagaceae;g__	0.738337	3.12175e-06	8.69565e-07
k__Bacteria;p__Bacteroidetes;c__[Saprospirae];o__[Saprospirales];f__Chitinophagaceae;g__Chitinophaga	0.992146	3.16456e-07	0		k__Bacteria;p__Bacteroidetes;c__[Saprospirae];o__[Saprospirales];f__Chitinophagaceae;g__Chitinophaga	0.990766	3.12175e-07	0
k__Bacteria;p__Bacteroidetes;c__[Saprospirae];o__[Saprospirales];f__Chitinophagaceae;g__Flavihumibacter	0.986113	1.37131e-06	0		k__Bacteria;p__Bacteroidetes;c__[Saprospirae];o__[Saprospirales];f__Chitinophagaceae;g__Flavihumibacter	0.98585	1.35276e-06	0
k__Bacteria;p__Bacteroidetes;c__[Saprospirae];o__[Saprospirales];f__Chitinophagaceae;g__Flavisolibacter	0.995564	2.1097e-07	0		k__Bacteria;p__Bacteroidetes;c__[Saprospirae];o__[Saprospirales];f__Chitinophagaceae;g__Flavisolibacter	0.994934	2.08117e-07	0
k__Bacteria;p__Bacteroidetes;c__[Saprospirae];o__[Saprospirales];f__Chitinophagaceae;g__Niabella	0.995306	2.1097e-07	0		k__Bacteria;p__Bacteroidetes;c__[Saprospirae];o__[Saprospirales];f__Chitinophagaceae;g__Niabella	0.995354	2.08117e-07	0
k__Bacteria;p__Bacteroidetes;c__[Saprospirae];o__[Saprospirales];f__Chitinophagaceae;g__Sediminibacterium	0.177569	3.16456e-07	3.26087e-06		k__Bacteria;p__Bacteroidetes;c__[Saprospirae];o__[Saprospirales];f__Chitinophagaceae;g__Sediminibacterium	0.988229	6.2435e-07	0
k__Bacteria;p__Bacteroidetes;c__[Saprospirae];o__[Saprospirales];f__Saprospiraceae;g__	0.995079	1.05485e-07	0		k__Bacteria;p__Bacteroidetes;c__[Saprospirae];o__[Saprospirales];f__Saprospiraceae;g__	0.995459	1.04058e-07	0
k__Bacteria;p__Chlorobi;c__Ignavibacteria;o__Ignavibacteriales;f__[Melioribacteraceae];g__	0.995174	2.1097e-07	0		k__Bacteria;p__Chlorobi;c__Ignavibacteria;o__Ignavibacteriales;f__[Melioribacteraceae];g__	0.995497	2.08117e-07	0
k__Bacteria;p__Chloroflexi;c__Ellin6529;o__;f__;g__	0.98648	1.37131e-06	0		k__Bacteria;p__Chloroflexi;c__Ellin6529;o__;f__;g__	0.937694	1.14464e-06	1.73913e-06
k__Bacteria;p__Chloroflexi;c__Gitt-GS-136;o__;f__;g__	0.995144	1.05485e-07	0		k__Bacteria;p__Chloroflexi;c__Gitt-GS-136;o__;f__;g__	0.995529	1.04058e-07	0
k__Bacteria;p__Cyanobacteria;c__4C0d-2;o__;f__;g__	0.0818408	3.16456e-07	3.26087e-06		k__Bacteria;p__Cyanobacteria;c__4C0d-2;o__;f__;g__	0.985711	7.28408e-07	0
k__Bacteria;p__Cyanobacteria;c__4C0d-2;o__MLE1-12;f__;g__	0.995438	1.05485e-07	0		k__Bacteria;p__Cyanobacteria;c__4C0d-2;o__MLE1-12;f__;g__	0.995211	1.04058e-07	0
k__Bacteria;p__Cyanobacteria;c__4C0d-2;o__YS2;f__;g__	0.27753	0.000682489	0.000975		k__Bacteria;p__Cyanobacteria;c__4C0d-2;o__YS2;f__;g__	0.62798	0.000726015	0.000584348
k__Bacteria;p__Cyanobacteria;c__Chloroplast;o__Chlorophyta;f__;g__	0.989065	1.16034e-06	0		k__Bacteria;p__Cyanobacteria;c__Chloroplast;o__Chlorophyta;f__;g__	0.987164	1.2487e-06	0
k__Bacteria;p__Cyanobacteria;c__Chloroplast;o__Stramenopiles;f__;g__	0.989135	5.27426e-07	0		k__Bacteria;p__Cyanobacteria;c__Chloroplast;o__Stramenopiles;f__;g__	0.987791	5.20291e-07	0
k__Bacteria;p__Cyanobacteria;c__Chloroplast;o__Streptophyta;f__;g__	0.164738	0.000151055	6.52174e-05		k__Bacteria;p__Cyanobacteria;c__Chloroplast;o__Streptophyta;f__;g__	0.40915	0.000138398	0.000178261
k__Bacteria;p__Cyanobacteria;c__ML635J-21;o__;f__;g__	0.99502	3.16456e-07	0		k__Bacteria;p__Cyanobacteria;c__ML635J-21;o__;f__;g__	0.995522	3.12175e-07	0
k__Bacteria;p__Cyanobacteria;c__Nostocophycideae;o__Nostocales;f__Nostocaceae;g__	0.995159	1.05485e-07	0		k__Bacteria;p__Cyanobacteria;c__Nostocophycideae;o__Nostocales;f__Nostocaceae;g__	0.995513	1.04058e-07	0
k__Bacteria;p__Cyanobacteria;c__Oscillatoriophycideae;o__Chroococcales;f__Xenococcaceae;g__Chroococcidiopsis	0.995153	1.05485e-07	0		k__Bacteria;p__Cyanobacteria;c__Oscillatoriophycideae;o__Chroococcales;f__Xenococcaceae;g__Chroococcidiopsis	0.99538	1.04058e-07	0
k__Bacteria;p__Cyanobacteria;c__Oscillatoriophycideae;o__Oscillatoriales;f__Phormidiaceae;g__	0.992973	2.1097e-07	0		k__Bacteria;p__Cyanobacteria;c__Oscillatoriophycideae;o__Oscillatoriales;f__Phormidiaceae;g__	0.992968	2.08117e-07	0
k__Bacteria;p__Cyanobacteria;c__Synechococcophycideae;o__Pseudanabaenales;f__Pseudanabaenaceae;g__Leptolyngbya	0.99552	8.43882e-07	0		k__Bacteria;p__Cyanobacteria;c__Synechococcophycideae;o__Pseudanabaenales;f__Pseudanabaenaceae;g__Leptolyngbya	0.994982	8.32466e-07	0
k__Bacteria;p__Cyanobacteria;c__Synechococcophycideae;o__Synechococcales;f__Acaryochloridaceae;g__Acaryochloris	0.995306	1.05485e-07	0		k__Bacteria;p__Cyanobacteria;c__Synechococcophycideae;o__Synechococcales;f__Acaryochloridaceae;g__Acaryochloris	0.995354	1.04058e-07	0
k__Bacteria;p__Deferribacteres;c__Deferribacteres;o__Deferribacterales;f__Deferribacteraceae;g__Mucispirillum	0.995535	2.1097e-07	0		k__Bacteria;p__Deferribacteres;c__Deferribacteres;o__Deferribacterales;f__Deferribacteraceae;g__Mucispirillum	0.994966	2.08117e-07	0
k__Bacteria;p__Elusimicrobia;c__Elusimicrobia;o__Elusimicrobiales;f__Elusimicrobiaceae;g__	0.632048	1.42405e-05	1.08696e-06		k__Bacteria;p__Elusimicrobia;c__Elusimicrobia;o__Elusimicrobiales;f__Elusimicrobiaceae;g__	0.984301	1.65453e-05	0
k__Bacteria;p__Elusimicrobia;c__Elusimicrobia;o__FAC88;f__;g__	0.99369	0	1.08696e-06		k__Bacteria;p__Elusimicrobia;c__Elusimicrobia;o__FAC88;f__;g__	0.993739	0	8.69565e-07
k__Bacteria;p__Firmicutes;c__Bacilli;o__Bacillales;f__;g__	0.67372	9.08228e-05	4.02174e-05		k__Bacteria;p__Firmicutes;c__Bacilli;o__Bacillales;f__;g__	0.259725	8.91779e-05	3.04348e-05
k__Bacteria;p__Firmicutes;c__Bacilli;o__Bacillales;f__Alicyclobacillaceae;g__Alicyclobacillus	0.984394	1.79325e-06	0		k__Bacteria;p__Firmicutes;c__Bacilli;o__Bacillales;f__Alicyclobacillaceae;g__Alicyclobacillus	0.983794	1.87305e-06	0
k__Bacteria;p__Firmicutes;c__Bacilli;o__Bacillales;f__Bacillaceae;g__	0.264691	0.00135137	8.69565e-05		k__Bacteria;p__Firmicutes;c__Bacilli;o__Bacillales;f__Bacillaceae;g__	0.844082	0.00119542	0.00125304
k__Bacteria;p__Firmicutes;c__Bacilli;o__Bacillales;f__Bacillaceae;g__Anaerobacillus	0.986705	1.58228e-06	0		k__Bacteria;p__Firmicutes;c__Bacilli;o__Bacillales;f__Bacillaceae;g__Anaerobacillus	0.980433	1.56087e-06	0
k__Bacteria;p__Firmicutes;c__Bacilli;o__Bacillales;f__Bacillaceae;g__Anoxybacillus	0.639569	0.000253059	0.000330435		k__Bacteria;p__Firmicutes;c__Bacilli;o__Bacillales;f__Bacillaceae;g__Anoxybacillus	0.519507	0.000294485	2.34783e-05
k__Bacteria;p__Firmicutes;c__Bacilli;o__Bacillales;f__Bacillaceae;g__Bacillus	0.760906	0.00455137	0.00329783		k__Bacteria;p__Firmicutes;c__Bacilli;o__Bacillales;f__Bacillaceae;g__Bacillus	0.424137	0.00453861	0.00331652
k__Bacteria;p__Firmicutes;c__Bacilli;o__Bacillales;f__Bacillaceae;g__Geobacillus	0.910401	1.71941e-05	1.19565e-05		k__Bacteria;p__Firmicutes;c__Bacilli;o__Bacillales;f__Bacillaceae;g__Geobacillus	0.159933	1.80021e-05	6.95652e-06
k__Bacteria;p__Firmicutes;c__Bacilli;o__Bacillales;f__Bacillaceae;g__Marinibacillus	0.99552	1.05485e-07	0		k__Bacteria;p__Firmicutes;c__Bacilli;o__Bacillales;f__Bacillaceae;g__Marinibacillus	0.994982	1.04058e-07	0
k__Bacteria;p__Firmicutes;c__Bacilli;o__Bacillales;f__Bacillaceae;g__Natronobacillus	0.988894	9.49367e-07	0		k__Bacteria;p__Firmicutes;c__Bacilli;o__Bacillales;f__Bacillaceae;g__Natronobacillus	0.245243	2.08117e-07	6.08696e-06
k__Bacteria;p__Firmicutes;c__Bacilli;o__Bacillales;f__Bacillaceae;g__Oceanobacillus	0.352751	2.14135e-05	5.1087e-05		k__Bacteria;p__Firmicutes;c__Bacilli;o__Bacillales;f__Bacillaceae;g__Oceanobacillus	0.814024	2.6743e-05	1.82609e-05
k__Bacteria;p__Firmicutes;c__Bacilli;o__Bacillales;f__Bacillaceae;g__Pontibacillus	0.986299	8.43882e-07	0		k__Bacteria;p__Firmicutes;c__Bacilli;o__Bacillales;f__Bacillaceae;g__Pontibacillus	0.375783	6.2435e-07	1.73913e-06
k__Bacteria;p__Firmicutes;c__Bacilli;o__Bacillales;f__Bacillaceae;g__Thalassobacillus	0.985133	7.38397e-07	0		k__Bacteria;p__Firmicutes;c__Bacilli;o__Bacillales;f__Bacillaceae;g__Thalassobacillus	0.212584	4.16233e-07	2.6087e-06
k__Bacteria;p__Firmicutes;c__Bacilli;o__Bacillales;f__Bacillaceae;g__Virgibacillus	0.794394	4.94726e-05	5e-05		k__Bacteria;p__Firmicutes;c__Bacilli;o__Bacillales;f__Bacillaceae;g__Virgibacillus	0.875532	4.91155e-05	5.30435e-05
k__Bacteria;p__Firmicutes;c__Bacilli;o__Bacillales;f__Listeriaceae;g__	0.993305	2.1097e-07	0		k__Bacteria;p__Firmicutes;c__Bacilli;o__Bacillales;f__Listeriaceae;g__	0.0543651	1.04058e-07	8.69565e-07
k__Bacteria;p__Firmicutes;c__Bacilli;o__Bacillales;f__Paenibacillaceae;g__Ammoniphilus	0.994998	1.05485e-07	0		k__Bacteria;p__Firmicutes;c__Bacilli;o__Bacillales;f__Paenibacillaceae;g__Ammoniphilus	0.995988	1.04058e-07	0
k__Bacteria;p__Firmicutes;c__Bacilli;o__Bacillales;f__Paenibacillaceae;g__Brevibacillus	0.197605	3.16456e-07	2.17391e-06		k__Bacteria;p__Firmicutes;c__Bacilli;o__Bacillales;f__Paenibacillaceae;g__Brevibacillus	0.992559	5.20291e-07	0
k__Bacteria;p__Firmicutes;c__Bacilli;o__Bacillales;f__Paenibacillaceae;g__Cohnella	0.983671	1.68776e-06	0		k__Bacteria;p__Firmicutes;c__Bacilli;o__Bacillales;f__Paenibacillaceae;g__Cohnella	0.984278	1.66493e-06	0
k__Bacteria;p__Firmicutes;c__Bacilli;o__Bacillales;f__Paenibacillaceae;g__Paenibacillus	0.727455	0.00012057	0.000151087		k__Bacteria;p__Firmicutes;c__Bacilli;o__Bacillales;f__Paenibacillaceae;g__Paenibacillus	0.680377	0.00013153	8.6087e-05
k__Bacteria;p__Firmicutes;c__Bacilli;o__Bacillales;f__Planococcaceae;g__	0.857697	0.000374578	0.000282609		k__Bacteria;p__Firmicutes;c__Bacilli;o__Bacillales;f__Planococcaceae;g__	0.733	0.000362747	0.000237391
k__Bacteria;p__Firmicutes;c__Bacilli;o__Bacillales;f__Planococcaceae;g__Kurthia	0.703261	1.05485e-05	2.17391e-06		k__Bacteria;p__Firmicutes;c__Bacilli;o__Bacillales;f__Planococcaceae;g__Kurthia	0.654889	9.88554e-06	1.73913e-06
k__Bacteria;p__Firmicutes;c__Bacilli;o__Bacillales;f__Planococcaceae;g__Lysinibacillus	0.985539	1.89873e-06	0		k__Bacteria;p__Firmicutes;c__Bacilli;o__Bacillales;f__Planococcaceae;g__Lysinibacillus	0.985437	1.76899e-06	0
k__Bacteria;p__Firmicutes;c__Bacilli;o__Bacillales;f__Planococcaceae;g__Paenisporosarcina	0.844792	1.31857e-05	5.43478e-06		k__Bacteria;p__Firmicutes;c__Bacilli;o__Bacillales;f__Planococcaceae;g__Paenisporosarcina	0.809742	1.23829e-05	6.95652e-06
k__Bacteria;p__Firmicutes;c__Bacilli;o__Bacillales;f__Planococcaceae;g__Planococcus	0.983458	2.21519e-06	0		k__Bacteria;p__Firmicutes;c__Bacilli;o__Bacillales;f__Planococcaceae;g__Planococcus	0.939001	1.87305e-06	2.6087e-06
k__Bacteria;p__Firmicutes;c__Bacilli;o__Bacillales;f__Planococcaceae;g__Planomicrobium	0.988097	1.47679e-06	0		k__Bacteria;p__Firmicutes;c__Bacilli;o__Bacillales;f__Planococcaceae;g__Planomicrobium	0.315162	1.14464e-06	2.6087e-06
k__Bacteria;p__Firmicutes;c__Bacilli;o__Bacillales;f__Planococcaceae;g__Rummeliibacillus	0.983564	0.000227743	0		k__Bacteria;p__Firmicutes;c__Bacilli;o__Bacillales;f__Planococcaceae;g__Rummeliibacillus	0.524489	0.000224766	5.21739e-06
k__Bacteria;p__Firmicutes;c__Bacilli;o__Bacillales;f__Planococcaceae;g__Solibacillus	0.675183	0.000333333	9.13043e-05		k__Bacteria;p__Firmicutes;c__Bacilli;o__Bacillales;f__Planococcaceae;g__Solibacillus	0.615629	0.000316025	0.000186087
k__Bacteria;p__Firmicutes;c__Bacilli;o__Bacillales;f__Planococcaceae;g__Sporosarcina	0.719474	0.000383544	8.69565e-06		k__Bacteria;p__Firmicutes;c__Bacilli;o__Bacillales;f__Planococcaceae;g__Sporosarcina	0.271651	0.000379188	6.08696e-06
k__Bacteria;p__Firmicutes;c__Bacilli;o__Bacillales;f__Planococcaceae;g__Ureibacillus	0.120142	2.1097e-07	2.17391e-06		k__Bacteria;p__Firmicutes;c__Bacilli;o__Bacillales;f__Planococcaceae;g__Ureibacillus	0.992944	4.16233e-07	0
k__Bacteria;p__Firmicutes;c__Bacilli;o__Bacillales;f__Sporolactobacillaceae;g__	0.990069	1.47679e-06	0		k__Bacteria;p__Firmicutes;c__Bacilli;o__Bacillales;f__Sporolactobacillaceae;g__	0.988789	1.45682e-06	0
k__Bacteria;p__Firmicutes;c__Bacilli;o__Bacillales;f__Sporolactobacillaceae;g__Pullulanibacillus	0.995417	1.05485e-07	0		k__Bacteria;p__Firmicutes;c__Bacilli;o__Bacillales;f__Sporolactobacillaceae;g__Pullulanibacillus	0.995094	1.04058e-07	0
k__Bacteria;p__Firmicutes;c__Bacilli;o__Bacillales;f__Sporolactobacillaceae;g__Sporolactobacillus	0.99035	4.21941e-07	0		k__Bacteria;p__Firmicutes;c__Bacilli;o__Bacillales;f__Sporolactobacillaceae;g__Sporolactobacillus	0.989055	4.16233e-07	0
k__Bacteria;p__Firmicutes;c__Bacilli;o__Bacillales;f__Staphylococcaceae;g__	0.982842	1.89873e-06	0		k__Bacteria;p__Firmicutes;c__Bacilli;o__Bacillales;f__Staphylococcaceae;g__	0.98167	1.87305e-06	0
k__Bacteria;p__Firmicutes;c__Bacilli;o__Bacillales;f__Staphylococcaceae;g__Jeotgalicoccus	0.815268	6.56118e-05	2.17391e-06		k__Bacteria;p__Firmicutes;c__Bacilli;o__Bacillales;f__Staphylococcaceae;g__Jeotgalicoccus	0.823225	2.35172e-05	3.21739e-05
k__Bacteria;p__Firmicutes;c__Bacilli;o__Bacillales;f__Staphylococcaceae;g__Macrococcus	0.901996	6.96203e-05	4.34783e-06		k__Bacteria;p__Firmicutes;c__Bacilli;o__Bacillales;f__Staphylococcaceae;g__Macrococcus	0.982189	6.85744e-05	0
k__Bacteria;p__Firmicutes;c__Bacilli;o__Bacillales;f__Staphylococcaceae;g__Salinicoccus	0.988067	6.32911e-07	0		k__Bacteria;p__Firmicutes;c__Bacilli;o__Bacillales;f__Staphylococcaceae;g__Salinicoccus	0.987093	6.2435e-07	0
k__Bacteria;p__Firmicutes;c__Bacilli;o__Bacillales;f__Staphylococcaceae;g__Staphylococcus	0.454342	0.00139346	0.000482609		k__Bacteria;p__Firmicutes;c__Bacilli;o__Bacillales;f__Staphylococcaceae;g__Staphylococcus	0.548211	0.00155567	0.00069913
k__Bacteria;p__Firmicutes;c__Bacilli;o__Bacillales;f__[Exiguobacteraceae];g__	0.748848	4.74684e-06	2.17391e-06		k__Bacteria;p__Firmicutes;c__Bacilli;o__Bacillales;f__[Exiguobacteraceae];g__	0.557714	5.51509e-06	8.69565e-07
k__Bacteria;p__Firmicutes;c__Bacilli;o__Bacillales;f__[Exiguobacteraceae];g__Exiguobacterium	0.989538	4.21941e-07	0		k__Bacteria;p__Firmicutes;c__Bacilli;o__Bacillales;f__[Exiguobacteraceae];g__Exiguobacterium	0.990094	4.16233e-07	0
k__Bacteria;p__Firmicutes;c__Bacilli;o__Bacillales;f__[Thermicanaceae];g__Thermicanus	0.992007	3.16456e-07	0		k__Bacteria;p__Firmicutes;c__Bacilli;o__Bacillales;f__[Thermicanaceae];g__Thermicanus	0.990721	3.12175e-07	0
k__Bacteria;p__Firmicutes;c__Bacilli;o__Gemellales;f__;g__	0.849262	8.33333e-06	6.52174e-06		k__Bacteria;p__Firmicutes;c__Bacilli;o__Gemellales;f__;g__	0.51003	1.04058e-05	3.47826e-06
k__Bacteria;p__Firmicutes;c__Bacilli;o__Gemellales;f__Gemellaceae;g__	0.827762	2.73207e-05	2.93478e-05		k__Bacteria;p__Firmicutes;c__Bacilli;o__Gemellales;f__Gemellaceae;g__	0.131248	2.8616e-05	1.04348e-05
k__Bacteria;p__Firmicutes;c__Bacilli;o__Gemellales;f__Gemellaceae;g__Gemella	0.979865	3.05907e-06	0		k__Bacteria;p__Firmicutes;c__Bacilli;o__Gemellales;f__Gemellaceae;g__Gemella	0.453519	2.39334e-06	5.21739e-06
k__Bacteria;p__Firmicutes;c__Bacilli;o__Lactobacillales;f__;g__	0.750504	0.000248207	0.000156522		k__Bacteria;p__Firmicutes;c__Bacilli;o__Lactobacillales;f__;g__	0.0648493	0.00027794	5.47826e-05
k__Bacteria;p__Firmicutes;c__Bacilli;o__Lactobacillales;f__Aerococcaceae;g__	0.412173	8.5443e-06	2.17391e-06		k__Bacteria;p__Firmicutes;c__Bacilli;o__Lactobacillales;f__Aerococcaceae;g__	0.362987	8.53278e-06	1.73913e-06
k__Bacteria;p__Firmicutes;c__Bacilli;o__Lactobacillales;f__Aerococcaceae;g__Aerococcus	0.898245	1.94093e-05	2.17391e-05		k__Bacteria;p__Firmicutes;c__Bacilli;o__Lactobacillales;f__Aerococcaceae;g__Aerococcus	0.528846	9.36524e-06	6.08696e-06
k__Bacteria;p__Firmicutes;c__Bacilli;o__Lactobacillales;f__Aerococcaceae;g__Alkalibacterium	0.988546	2.63713e-06	0		k__Bacteria;p__Firmicutes;c__Bacilli;o__Lactobacillales;f__Aerococcaceae;g__Alkalibacterium	0.984788	2.60146e-06	0
k__Bacteria;p__Firmicutes;c__Bacilli;o__Lactobacillales;f__Aerococcaceae;g__Alloiococcus	0.405975	1.68776e-06	3.26087e-06		k__Bacteria;p__Firmicutes;c__Bacilli;o__Lactobacillales;f__Aerococcaceae;g__Alloiococcus	0.958736	2.08117e-06	1.73913e-06
k__Bacteria;p__Firmicutes;c__Bacilli;o__Lactobacillales;f__Aerococcaceae;g__Facklamia	0.920049	7.71097e-05	0.000130435		k__Bacteria;p__Firmicutes;c__Bacilli;o__Lactobacillales;f__Aerococcaceae;g__Facklamia	0.647311	8.08533e-05	7.3913e-05
k__Bacteria;p__Firmicutes;c__Bacilli;o__Lactobacillales;f__Aerococcaceae;g__Marinilactibacillus	0.992116	3.16456e-07	0		k__Bacteria;p__Firmicutes;c__Bacilli;o__Lactobacillales;f__Aerococcaceae;g__Marinilactibacillus	0.991348	3.12175e-07	0
k__Bacteria;p__Firmicutes;c__Bacilli;o__Lactobacillales;f__Carnobacteriaceae;g__	0.564614	2.95359e-06	1.08696e-06		k__Bacteria;p__Firmicutes;c__Bacilli;o__Lactobacillales;f__Carnobacteriaceae;g__	0.727145	3.01769e-06	4.34783e-06
k__Bacteria;p__Firmicutes;c__Bacilli;o__Lactobacillales;f__Carnobacteriaceae;g__Carnobacterium	0.987441	2.74262e-06	0		k__Bacteria;p__Firmicutes;c__Bacilli;o__Lactobacillales;f__Carnobacteriaceae;g__Carnobacterium	0.218733	1.56087e-06	9.56522e-06
k__Bacteria;p__Firmicutes;c__Bacilli;o__Lactobacillales;f__Carnobacteriaceae;g__Granulicatella	0.789782	7.28903e-05	4.02174e-05		k__Bacteria;p__Firmicutes;c__Bacilli;o__Lactobacillales;f__Carnobacteriaceae;g__Granulicatella	0.767238	7.3153e-05	4.6087e-05
k__Bacteria;p__Firmicutes;c__Bacilli;o__Lactobacillales;f__Enterococcaceae;g__	0.213598	2.5e-05	4.45652e-05		k__Bacteria;p__Firmicutes;c__Bacilli;o__Lactobacillales;f__Enterococcaceae;g__	0.691798	3.14256e-05	2.6087e-05
k__Bacteria;p__Firmicutes;c__Bacilli;o__Lactobacillales;f__Enterococcaceae;g__Enterococcus	0.970475	0.0014635	0.00134348		k__Bacteria;p__Firmicutes;c__Bacilli;o__Lactobacillales;f__Enterococcaceae;g__Enterococcus	0.42031	0.00148595	0.000952174
k__Bacteria;p__Firmicutes;c__Bacilli;o__Lactobacillales;f__Enterococcaceae;g__Tetragenococcus	0.309542	3.16456e-07	1.08696e-06		k__Bacteria;p__Firmicutes;c__Bacilli;o__Lactobacillales;f__Enterococcaceae;g__Tetragenococcus	0.989725	4.16233e-07	0
k__Bacteria;p__Firmicutes;c__Bacilli;o__Lactobacillales;f__Enterococcaceae;g__Vagococcus	0.824395	9.82068e-05	8.69565e-06		k__Bacteria;p__Firmicutes;c__Bacilli;o__Lactobacillales;f__Enterococcaceae;g__Vagococcus	0.183784	4.50572e-05	0.000444348
k__Bacteria;p__Firmicutes;c__Bacilli;o__Lactobacillales;f__Lactobacillaceae;g__	0.402557	0.000393776	0.000965217		k__Bacteria;p__Firmicutes;c__Bacilli;o__Lactobacillales;f__Lactobacillaceae;g__	0.664586	0.000491363	0.000212174
k__Bacteria;p__Firmicutes;c__Bacilli;o__Lactobacillales;f__Lactobacillaceae;g__Lactobacillus	0.512152	0.00204958	0.00109239		k__Bacteria;p__Firmicutes;c__Bacilli;o__Lactobacillales;f__Lactobacillaceae;g__Lactobacillus	0.554229	0.00218949	0.000886087
k__Bacteria;p__Firmicutes;c__Bacilli;o__Lactobacillales;f__Lactobacillaceae;g__Pediococcus	0.941519	0.000420886	0.000320652		k__Bacteria;p__Firmicutes;c__Bacilli;o__Lactobacillales;f__Lactobacillaceae;g__Pediococcus	0.163629	0.000208637	0.00201217
k__Bacteria;p__Firmicutes;c__Bacilli;o__Lactobacillales;f__Leuconostocaceae;g__	0.735425	0.000352848	0.000178261		k__Bacteria;p__Firmicutes;c__Bacilli;o__Lactobacillales;f__Leuconostocaceae;g__	0.679969	0.00032206	0.000363478
k__Bacteria;p__Firmicutes;c__Bacilli;o__Lactobacillales;f__Leuconostocaceae;g__Fructobacillus	0.992878	0	8.69565e-06		k__Bacteria;p__Firmicutes;c__Bacilli;o__Lactobacillales;f__Leuconostocaceae;g__Fructobacillus	0.99491	8.32466e-07	0
k__Bacteria;p__Firmicutes;c__Bacilli;o__Lactobacillales;f__Leuconostocaceae;g__Leuconostoc	0.90922	8.2173e-05	5.76087e-05		k__Bacteria;p__Firmicutes;c__Bacilli;o__Lactobacillales;f__Leuconostocaceae;g__Leuconostoc	0.590998	8.83455e-05	2e-05
k__Bacteria;p__Firmicutes;c__Bacilli;o__Lactobacillales;f__Leuconostocaceae;g__Weissella	0.866176	2.28903e-05	3.26087e-06		k__Bacteria;p__Firmicutes;c__Bacilli;o__Lactobacillales;f__Leuconostocaceae;g__Weissella	0.801554	2.21644e-05	6.08696e-06
k__Bacteria;p__Firmicutes;c__Bacilli;o__Lactobacillales;f__Streptococcaceae;g__	0.915581	2.95359e-06	3.26087e-06		k__Bacteria;p__Firmicutes;c__Bacilli;o__Lactobacillales;f__Streptococcaceae;g__	0.97855	3.32986e-06	0
k__Bacteria;p__Firmicutes;c__Bacilli;o__Lactobacillales;f__Streptococcaceae;g__Lactococcus	0.425017	0.000441456	0.000183696		k__Bacteria;p__Firmicutes;c__Bacilli;o__Lactobacillales;f__Streptococcaceae;g__Lactococcus	0.300737	0.000412591	0.000583478
k__Bacteria;p__Firmicutes;c__Bacilli;o__Lactobacillales;f__Streptococcaceae;g__Streptococcus	0.812319	0.00307089	0.00346087		k__Bacteria;p__Firmicutes;c__Bacilli;o__Lactobacillales;f__Streptococcaceae;g__Streptococcus	0.0728246	0.00328387	0.0014113
k__Bacteria;p__Firmicutes;c__Bacilli;o__Turicibacterales;f__Turicibacteraceae;g__Turicibacter	0.390537	0.0011403	0.000772826		k__Bacteria;p__Firmicutes;c__Bacilli;o__Turicibacterales;f__Turicibacteraceae;g__Turicibacter	0.937065	0.00111217	0.000907826
k__Bacteria;p__Firmicutes;c__Clostridia;o__;f__;g__	0.736349	2.00422e-06	2.17391e-06		k__Bacteria;p__Firmicutes;c__Clostridia;o__;f__;g__	0.677909	2.08117e-06	1.73913e-06
k__Bacteria;p__Firmicutes;c__Clostridia;o__Clostridiales;f__;g__	0.709371	0.0525919	0.0477489		k__Bacteria;p__Firmicutes;c__Clostridia;o__Clostridiales;f__;g__	0.793324	0.0515155	0.0573852
k__Bacteria;p__Firmicutes;c__Clostridia;o__Clostridiales;f__Caldicoprobacteraceae;g__Caldicoprobacter	0.995491	1.05485e-07	0		k__Bacteria;p__Firmicutes;c__Clostridia;o__Clostridiales;f__Caldicoprobacteraceae;g__Caldicoprobacter	0.995014	1.04058e-07	0
k__Bacteria;p__Firmicutes;c__Clostridia;o__Clostridiales;f__Christensenellaceae;g__	0.470475	0.00255169	0.00161957		k__Bacteria;p__Firmicutes;c__Clostridia;o__Clostridiales;f__Christensenellaceae;g__	0.872975	0.00233621	0.00307565
k__Bacteria;p__Firmicutes;c__Clostridia;o__Clostridiales;f__Christensenellaceae;g__Christensenella	0.362811	2.48945e-05	1.30435e-05		k__Bacteria;p__Firmicutes;c__Clostridia;o__Clostridiales;f__Christensenellaceae;g__Christensenella	0.719571	2.40375e-05	2e-05
k__Bacteria;p__Firmicutes;c__Clostridia;o__Clostridiales;f__Clostridiaceae;g__	0.337362	0.00523987	0.00497935		k__Bacteria;p__Firmicutes;c__Clostridia;o__Clostridiales;f__Clostridiaceae;g__	0.245251	0.00542924	0.00396783
k__Bacteria;p__Firmicutes;c__Clostridia;o__Clostridiales;f__Clostridiaceae;g__02d06	0.374965	0.000632595	0.00078913		k__Bacteria;p__Firmicutes;c__Clostridia;o__Clostridiales;f__Clostridiaceae;g__02d06	0.455218	0.000663267	0.00050087
k__Bacteria;p__Firmicutes;c__Clostridia;o__Clostridiales;f__Clostridiaceae;g__Alkaliphilus	0.995541	1.05485e-07	0		k__Bacteria;p__Firmicutes;c__Clostridia;o__Clostridiales;f__Clostridiaceae;g__Alkaliphilus	0.9951	1.04058e-07	0
k__Bacteria;p__Firmicutes;c__Clostridia;o__Clostridiales;f__Clostridiaceae;g__Caloramator	0.992074	3.16456e-07	0		k__Bacteria;p__Firmicutes;c__Clostridia;o__Clostridiales;f__Clostridiaceae;g__Caloramator	0.989507	4.16233e-07	0
k__Bacteria;p__Firmicutes;c__Clostridia;o__Clostridiales;f__Clostridiaceae;g__Clostridium	0.200651	0.00499979	0.00376087		k__Bacteria;p__Firmicutes;c__Clostridia;o__Clostridiales;f__Clostridiaceae;g__Clostridium	0.913331	0.00484735	0.00497826
k__Bacteria;p__Firmicutes;c__Clostridia;o__Clostridiales;f__Clostridiaceae;g__SMB53	0.769207	0.0032269	0.0037		k__Bacteria;p__Firmicutes;c__Clostridia;o__Clostridiales;f__Clostridiaceae;g__SMB53	0.835565	0.00337648	0.00292957
k__Bacteria;p__Firmicutes;c__Clostridia;o__Clostridiales;f__Clostridiaceae;g__Sarcina	0.502108	4.59916e-05	3.91304e-05		k__Bacteria;p__Firmicutes;c__Clostridia;o__Clostridiales;f__Clostridiaceae;g__Sarcina	0.2638	4.8283e-05	2.43478e-05
k__Bacteria;p__Firmicutes;c__Clostridia;o__Clostridiales;f__Dehalobacteriaceae;g__	0.941197	2.8481e-06	2.17391e-06		k__Bacteria;p__Firmicutes;c__Clostridia;o__Clostridiales;f__Dehalobacteriaceae;g__	0.567301	2.28928e-06	4.34783e-06
k__Bacteria;p__Firmicutes;c__Clostridia;o__Clostridiales;f__Dehalobacteriaceae;g__Dehalobacterium	0.610925	0.000100105	6.41304e-05		k__Bacteria;p__Firmicutes;c__Clostridia;o__Clostridiales;f__Dehalobacteriaceae;g__Dehalobacterium	0.274594	9.88554e-05	9.91304e-05
k__Bacteria;p__Firmicutes;c__Clostridia;o__Clostridiales;f__EtOH8;g__	0.165542	2.1308e-05	6.52174e-06		k__Bacteria;p__Firmicutes;c__Clostridia;o__Clostridiales;f__EtOH8;g__	0.235335	2.11238e-05	1.13043e-05
k__Bacteria;p__Firmicutes;c__Clostridia;o__Clostridiales;f__Eubacteriaceae;g__Anaerofustis	0.288221	5.59072e-06	2.17391e-06		k__Bacteria;p__Firmicutes;c__Clostridia;o__Clostridiales;f__Eubacteriaceae;g__Anaerofustis	0.318698	5.61915e-06	2.6087e-06
k__Bacteria;p__Firmicutes;c__Clostridia;o__Clostridiales;f__Eubacteriaceae;g__Pseudoramibacter_Eubacterium	0.41293	2.45781e-05	6.52174e-06		k__Bacteria;p__Firmicutes;c__Clostridia;o__Clostridiales;f__Eubacteriaceae;g__Pseudoramibacter_Eubacterium	0.417237	2.39334e-05	1.13043e-05
k__Bacteria;p__Firmicutes;c__Clostridia;o__Clostridiales;f__Lachnospiraceae;g__	0.00235152	0.0841522	0.10671		k__Bacteria;p__Firmicutes;c__Clostridia;o__Clostridiales;f__Lachnospiraceae;g__	0.199367	0.0848158	0.0876452
k__Bacteria;p__Firmicutes;c__Clostridia;o__Clostridiales;f__Lachnospiraceae;g__Anaerostipes	0.204609	0.00130042	0.00193804		k__Bacteria;p__Firmicutes;c__Clostridia;o__Clostridiales;f__Lachnospiraceae;g__Anaerostipes	0.660179	0.00135952	0.00111565
k__Bacteria;p__Firmicutes;c__Clostridia;o__Clostridiales;f__Lachnospiraceae;g__Blautia	0.512904	0.0192695	0.0217402		k__Bacteria;p__Firmicutes;c__Clostridia;o__Clostridiales;f__Lachnospiraceae;g__Blautia	0.475403	0.0193354	0.0194157
k__Bacteria;p__Firmicutes;c__Clostridia;o__Clostridiales;f__Lachnospiraceae;g__Butyrivibrio	0.471441	1.79325e-05	2.06522e-05		k__Bacteria;p__Firmicutes;c__Clostridia;o__Clostridiales;f__Lachnospiraceae;g__Butyrivibrio	0.987826	1.7794e-05	1.82609e-05
k__Bacteria;p__Firmicutes;c__Clostridia;o__Clostridiales;f__Lachnospiraceae;g__Catonella	0.993454	2.1097e-07	0		k__Bacteria;p__Firmicutes;c__Clostridia;o__Clostridiales;f__Lachnospiraceae;g__Catonella	0.991544	3.12175e-07	0
k__Bacteria;p__Firmicutes;c__Clostridia;o__Clostridiales;f__Lachnospiraceae;g__Coprococcus	0.0885104	0.0129857	0.0158315		k__Bacteria;p__Firmicutes;c__Clostridia;o__Clostridiales;f__Lachnospiraceae;g__Coprococcus	0.682014	0.0132557	0.0123817
k__Bacteria;p__Firmicutes;c__Clostridia;o__Clostridiales;f__Lachnospiraceae;g__Dorea	0.222828	0.00647553	0.00803587		k__Bacteria;p__Firmicutes;c__Clostridia;o__Clostridiales;f__Lachnospiraceae;g__Dorea	0.924948	0.00656337	0.00624957
k__Bacteria;p__Firmicutes;c__Clostridia;o__Clostridiales;f__Lachnospiraceae;g__Epulopiscium	0.27686	1.0654e-05	2.17391e-06		k__Bacteria;p__Firmicutes;c__Clostridia;o__Clostridiales;f__Lachnospiraceae;g__Epulopiscium	0.723181	9.15713e-06	7.82609e-06
k__Bacteria;p__Firmicutes;c__Clostridia;o__Clostridiales;f__Lachnospiraceae;g__Lachnobacterium	0.985945	0.00196498	0.00182717		k__Bacteria;p__Firmicutes;c__Clostridia;o__Clostridiales;f__Lachnospiraceae;g__Lachnobacterium	0.362308	0.00211301	0.00164348
k__Bacteria;p__Firmicutes;c__Clostridia;o__Clostridiales;f__Lachnospiraceae;g__Lachnospira	0.455817	0.0111531	0.0118522		k__Bacteria;p__Firmicutes;c__Clostridia;o__Clostridiales;f__Lachnospiraceae;g__Lachnospira	0.903283	0.0111369	0.0108122
k__Bacteria;p__Firmicutes;c__Clostridia;o__Clostridiales;f__Lachnospiraceae;g__Moryella	0.870077	2.64768e-05	1.95652e-05		k__Bacteria;p__Firmicutes;c__Clostridia;o__Clostridiales;f__Lachnospiraceae;g__Moryella	0.89048	2.38293e-05	3.04348e-05
k__Bacteria;p__Firmicutes;c__Clostridia;o__Clostridiales;f__Lachnospiraceae;g__Oribacterium	0.822728	1.71941e-05	1.30435e-05		k__Bacteria;p__Firmicutes;c__Clostridia;o__Clostridiales;f__Lachnospiraceae;g__Oribacterium	0.563237	1.76899e-05	8.69565e-06
k__Bacteria;p__Firmicutes;c__Clostridia;o__Clostridiales;f__Lachnospiraceae;g__Roseburia	0.0420257	0.00720622	0.00937935		k__Bacteria;p__Firmicutes;c__Clostridia;o__Clostridiales;f__Lachnospiraceae;g__Roseburia	0.244599	0.00716743	0.00807217
k__Bacteria;p__Firmicutes;c__Clostridia;o__Clostridiales;f__Lachnospiraceae;g__Shuttleworthia	0.981751	8.22785e-06	0		k__Bacteria;p__Firmicutes;c__Clostridia;o__Clostridiales;f__Lachnospiraceae;g__Shuttleworthia	0.825576	8.01249e-06	1.73913e-06
k__Bacteria;p__Firmicutes;c__Clostridia;o__Clostridiales;f__Lachnospiraceae;g__[Ruminococcus]	0.46899	0.00957131	0.0109587		k__Bacteria;p__Firmicutes;c__Clostridia;o__Clostridiales;f__Lachnospiraceae;g__[Ruminococcus]	0.294974	0.00966015	0.0106052
k__Bacteria;p__Firmicutes;c__Clostridia;o__Clostridiales;f__Peptococcaceae;g__	0.454312	0.000209072	0.000136957		k__Bacteria;p__Firmicutes;c__Clostridia;o__Clostridiales;f__Peptococcaceae;g__	0.170386	0.00021436	0.000177391
k__Bacteria;p__Firmicutes;c__Clostridia;o__Clostridiales;f__Peptococcaceae;g__Desulfitobacter	0.990804	4.21941e-07	0		k__Bacteria;p__Firmicutes;c__Clostridia;o__Clostridiales;f__Peptococcaceae;g__Desulfitobacter	0.753841	3.12175e-07	8.69565e-07
k__Bacteria;p__Firmicutes;c__Clostridia;o__Clostridiales;f__Peptococcaceae;g__Desulfotomaculum	0.995541	1.05485e-07	0		k__Bacteria;p__Firmicutes;c__Clostridia;o__Clostridiales;f__Peptococcaceae;g__Desulfotomaculum	0.9951	1.04058e-07	0
k__Bacteria;p__Firmicutes;c__Clostridia;o__Clostridiales;f__Peptococcaceae;g__Peptococcus	0.175032	9.36709e-05	1.84783e-05		k__Bacteria;p__Firmicutes;c__Clostridia;o__Clostridiales;f__Peptococcaceae;g__Peptococcus	0.838157	8.63684e-05	8.43478e-05
k__Bacteria;p__Firmicutes;c__Clostridia;o__Clostridiales;f__Peptococcaceae;g__rc4-4	0.0210298	0.000261709	0.00038913		k__Bacteria;p__Firmicutes;c__Clostridia;o__Clostridiales;f__Peptococcaceae;g__rc4-4	0.328443	0.000269927	0.000230435
k__Bacteria;p__Firmicutes;c__Clostridia;o__Clostridiales;f__Peptostreptococcaceae;g__	0.271895	0.000169831	0.000141304		k__Bacteria;p__Firmicutes;c__Clostridia;o__Clostridiales;f__Peptostreptococcaceae;g__	0.735351	0.000169615	0.000163478
k__Bacteria;p__Firmicutes;c__Clostridia;o__Clostridiales;f__Peptostreptococcaceae;g__Filifactor	0.99996	1.05485e-07	0		k__Bacteria;p__Firmicutes;c__Clostridia;o__Clostridiales;f__Peptostreptococcaceae;g__Filifactor	0.999549	1.04058e-07	0
k__Bacteria;p__Firmicutes;c__Clostridia;o__Clostridiales;f__Peptostreptococcaceae;g__Peptostreptococcus	0.735363	3.57595e-05	5.43478e-05		k__Bacteria;p__Firmicutes;c__Clostridia;o__Clostridiales;f__Peptostreptococcaceae;g__Peptostreptococcus	0.623991	3.96462e-05	3.91304e-05
k__Bacteria;p__Firmicutes;c__Clostridia;o__Clostridiales;f__Ruminococcaceae;g__	0.0232027	0.130965	0.146805		k__Bacteria;p__Firmicutes;c__Clostridia;o__Clostridiales;f__Ruminococcaceae;g__	0.0671556	0.130281	0.145516
k__Bacteria;p__Firmicutes;c__Clostridia;o__Clostridiales;f__Ruminococcaceae;g__Anaerotruncus	0.366538	0.000219726	0.000131522		k__Bacteria;p__Firmicutes;c__Clostridia;o__Clostridiales;f__Ruminococcaceae;g__Anaerotruncus	0.340419	0.000206452	0.000172174
k__Bacteria;p__Firmicutes;c__Clostridia;o__Clostridiales;f__Ruminococcaceae;g__Faecalibacterium	0.197875	0.0274338	0.0329413		k__Bacteria;p__Firmicutes;c__Clostridia;o__Clostridiales;f__Ruminococcaceae;g__Faecalibacterium	0.0278334	0.0274511	0.0320243
k__Bacteria;p__Firmicutes;c__Clostridia;o__Clostridiales;f__Ruminococcaceae;g__Oscillospira	0.95114	0.0103088	0.0092337		k__Bacteria;p__Firmicutes;c__Clostridia;o__Clostridiales;f__Ruminococcaceae;g__Oscillospira	0.81381	0.00999677	0.0108861
k__Bacteria;p__Firmicutes;c__Clostridia;o__Clostridiales;f__Ruminococcaceae;g__Ruminococcus	0.368937	0.0251351	0.0279859		k__Bacteria;p__Firmicutes;c__Clostridia;o__Clostridiales;f__Ruminococcaceae;g__Ruminococcus	0.1454	0.0256834	0.0217557
k__Bacteria;p__Firmicutes;c__Clostridia;o__Clostridiales;f__Veillonellaceae;g__	0.373171	0.000774684	0.000293478		k__Bacteria;p__Firmicutes;c__Clostridia;o__Clostridiales;f__Veillonellaceae;g__	0.676097	0.000721748	0.000641739
k__Bacteria;p__Firmicutes;c__Clostridia;o__Clostridiales;f__Veillonellaceae;g__Acidaminococcus	0.174338	0.000431013	0.000961957		k__Bacteria;p__Firmicutes;c__Clostridia;o__Clostridiales;f__Veillonellaceae;g__Acidaminococcus	0.172614	0.000423829	0.000917391
k__Bacteria;p__Firmicutes;c__Clostridia;o__Clostridiales;f__Veillonellaceae;g__Anaerovibrio	0.775263	4.49367e-05	1.08696e-06		k__Bacteria;p__Firmicutes;c__Clostridia;o__Clostridiales;f__Veillonellaceae;g__Anaerovibrio	0.89087	3.90219e-05	4.78261e-05
k__Bacteria;p__Firmicutes;c__Clostridia;o__Clostridiales;f__Veillonellaceae;g__Dialister	0.637804	0.0100391	0.00948478		k__Bacteria;p__Firmicutes;c__Clostridia;o__Clostridiales;f__Veillonellaceae;g__Dialister	0.716586	0.0101313	0.0102617
k__Bacteria;p__Firmicutes;c__Clostridia;o__Clostridiales;f__Veillonellaceae;g__Megamonas	0.369062	0.000149473	0.000661957		k__Bacteria;p__Firmicutes;c__Clostridia;o__Clostridiales;f__Veillonellaceae;g__Megamonas	0.703025	0.000221852	4.17391e-05
k__Bacteria;p__Firmicutes;c__Clostridia;o__Clostridiales;f__Veillonellaceae;g__Megasphaera	0.376702	0.000419937	0.000897826		k__Bacteria;p__Firmicutes;c__Clostridia;o__Clostridiales;f__Veillonellaceae;g__Megasphaera	0.561816	0.000495421	0.000116522
k__Bacteria;p__Firmicutes;c__Clostridia;o__Clostridiales;f__Veillonellaceae;g__Phascolarctobacterium	0.629991	0.00720886	0.00592935		k__Bacteria;p__Firmicutes;c__Clostridia;o__Clostridiales;f__Veillonellaceae;g__Phascolarctobacterium	0.406658	0.00721082	0.00612261
k__Bacteria;p__Firmicutes;c__Clostridia;o__Clostridiales;f__Veillonellaceae;g__Schwartzia	0.995049	1.05485e-07	0		k__Bacteria;p__Firmicutes;c__Clostridia;o__Clostridiales;f__Veillonellaceae;g__Schwartzia	0.995491	1.04058e-07	0
k__Bacteria;p__Firmicutes;c__Clostridia;o__Clostridiales;f__Veillonellaceae;g__Selenomonas	0.116778	6.32911e-07	2.17391e-06		k__Bacteria;p__Firmicutes;c__Clostridia;o__Clostridiales;f__Veillonellaceae;g__Selenomonas	0.167647	6.2435e-07	1.73913e-06
k__Bacteria;p__Firmicutes;c__Clostridia;o__Clostridiales;f__Veillonellaceae;g__Succiniclasticum	0.889813	8.43882e-05	5.1087e-05		k__Bacteria;p__Firmicutes;c__Clostridia;o__Clostridiales;f__Veillonellaceae;g__Succiniclasticum	0.59651	8.80333e-05	1.73913e-06
k__Bacteria;p__Firmicutes;c__Clostridia;o__Clostridiales;f__Veillonellaceae;g__Veillonella	0.415648	0.000608544	0.000381522		k__Bacteria;p__Firmicutes;c__Clostridia;o__Clostridiales;f__Veillonellaceae;g__Veillonella	0.926275	0.000574506	0.000525217
k__Bacteria;p__Firmicutes;c__Clostridia;o__Clostridiales;f__[Acidaminobacteraceae];g__	0.983302	9.49367e-07	0		k__Bacteria;p__Firmicutes;c__Clostridia;o__Clostridiales;f__[Acidaminobacteraceae];g__	0.982109	9.36524e-07	0
k__Bacteria;p__Firmicutes;c__Clostridia;o__Clostridiales;f__[Mogibacteriaceae];g__	0.254806	0.000908861	0.000686957		k__Bacteria;p__Firmicutes;c__Clostridia;o__Clostridiales;f__[Mogibacteriaceae];g__	0.201401	0.000905307	0.000684348
k__Bacteria;p__Firmicutes;c__Clostridia;o__Clostridiales;f__[Mogibacteriaceae];g__Anaerovorax	0.98595	2.00422e-06	0		k__Bacteria;p__Firmicutes;c__Clostridia;o__Clostridiales;f__[Mogibacteriaceae];g__Anaerovorax	0.335197	1.76899e-06	4.34783e-06
k__Bacteria;p__Firmicutes;c__Clostridia;o__Clostridiales;f__[Mogibacteriaceae];g__Mogibacterium	0.613558	8.62869e-05	7.93478e-05		k__Bacteria;p__Firmicutes;c__Clostridia;o__Clostridiales;f__[Mogibacteriaceae];g__Mogibacterium	0.577072	9.07388e-05	2.86957e-05
k__Bacteria;p__Firmicutes;c__Clostridia;o__Clostridiales;f__[Tissierellaceae];g__	0.811092	4.10338e-05	3.58696e-05		k__Bacteria;p__Firmicutes;c__Clostridia;o__Clostridiales;f__[Tissierellaceae];g__	0.579579	4.33923e-05	9.56522e-06
k__Bacteria;p__Firmicutes;c__Clostridia;o__Clostridiales;f__[Tissierellaceae];g__1-68	0.532709	0.000991878	0.00083587		k__Bacteria;p__Firmicutes;c__Clostridia;o__Clostridiales;f__[Tissierellaceae];g__1-68	0.859736	0.0010232	0.000767826
k__Bacteria;p__Firmicutes;c__Clostridia;o__Clostridiales;f__[Tissierellaceae];g__Anaerococcus	0.832944	0.000959916	0.00178152		k__Bacteria;p__Firmicutes;c__Clostridia;o__Clostridiales;f__[Tissierellaceae];g__Anaerococcus	0.777173	0.0011076	0.000535652
k__Bacteria;p__Firmicutes;c__Clostridia;o__Clostridiales;f__[Tissierellaceae];g__Finegoldia	0.304205	0.000896097	0.00282065		k__Bacteria;p__Firmicutes;c__Clostridia;o__Clostridiales;f__[Tissierellaceae];g__Finegoldia	0.545819	0.00118221	0.000362609
k__Bacteria;p__Firmicutes;c__Clostridia;o__Clostridiales;f__[Tissierellaceae];g__GW-34	0.531849	1.05485e-06	4.34783e-06		k__Bacteria;p__Firmicutes;c__Clostridia;o__Clostridiales;f__[Tissierellaceae];g__GW-34	0.988625	1.45682e-06	0
k__Bacteria;p__Firmicutes;c__Clostridia;o__Clostridiales;f__[Tissierellaceae];g__Gallicola	0.146506	1.51899e-05	5.86957e-05		k__Bacteria;p__Firmicutes;c__Clostridia;o__Clostridiales;f__[Tissierellaceae];g__Gallicola	0.668993	1.97711e-05	5.21739e-06
k__Bacteria;p__Firmicutes;c__Clostridia;o__Clostridiales;f__[Tissierellaceae];g__Helcococcus	0.993633	2.34177e-05	2.06522e-05		k__Bacteria;p__Firmicutes;c__Clostridia;o__Clostridiales;f__[Tissierellaceae];g__Helcococcus	0.335132	8.2206e-06	0.000141739
k__Bacteria;p__Firmicutes;c__Clostridia;o__Clostridiales;f__[Tissierellaceae];g__Parvimonas	0.621794	2.70042e-05	1.41304e-05		k__Bacteria;p__Firmicutes;c__Clostridia;o__Clostridiales;f__[Tissierellaceae];g__Parvimonas	0.341704	3.00728e-05	5.21739e-06
k__Bacteria;p__Firmicutes;c__Clostridia;o__Clostridiales;f__[Tissierellaceae];g__Peptoniphilus	0.713184	0.00131297	0.00222826		k__Bacteria;p__Firmicutes;c__Clostridia;o__Clostridiales;f__[Tissierellaceae];g__Peptoniphilus	0.529389	0.00148606	0.000596522
k__Bacteria;p__Firmicutes;c__Clostridia;o__Clostridiales;f__[Tissierellaceae];g__Tissierella_Soehngenia	0.995564	1.05485e-07	0		k__Bacteria;p__Firmicutes;c__Clostridia;o__Clostridiales;f__[Tissierellaceae];g__Tissierella_Soehngenia	0.994934	1.04058e-07	0
k__Bacteria;p__Firmicutes;c__Clostridia;o__Clostridiales;f__[Tissierellaceae];g__WAL_1855D	0.526325	0.0031134	0.00203587		k__Bacteria;p__Firmicutes;c__Clostridia;o__Clostridiales;f__[Tissierellaceae];g__WAL_1855D	0.590469	0.00308231	0.00153652
k__Bacteria;p__Firmicutes;c__Clostridia;o__Clostridiales;f__[Tissierellaceae];g__ph2	0.720864	0.000400211	0.00041087		k__Bacteria;p__Firmicutes;c__Clostridia;o__Clostridiales;f__[Tissierellaceae];g__ph2	0.46961	0.000439542	0.000142609
k__Bacteria;p__Firmicutes;c__Clostridia;o__SHA-98;f__;g__	0.649898	5.61181e-05	3.91304e-05		k__Bacteria;p__Firmicutes;c__Clostridia;o__SHA-98;f__;g__	0.153114	5.65036e-05	4.78261e-05
k__Bacteria;p__Firmicutes;c__Erysipelotrichi;o__Erysipelotrichales;f__Erysipelotrichaceae;g__	0.115112	0.00625264	0.00878587		k__Bacteria;p__Firmicutes;c__Erysipelotrichi;o__Erysipelotrichales;f__Erysipelotrichaceae;g__	0.553298	0.0064231	0.00662261
k__Bacteria;p__Firmicutes;c__Erysipelotrichi;o__Erysipelotrichales;f__Erysipelotrichaceae;g__Allobaculum	0.758473	0.000180591	6.52174e-06		k__Bacteria;p__Firmicutes;c__Erysipelotrichi;o__Erysipelotrichales;f__Erysipelotrichaceae;g__Allobaculum	0.70468	1.2487e-05	0.00140435
k__Bacteria;p__Firmicutes;c__Erysipelotrichi;o__Erysipelotrichales;f__Erysipelotrichaceae;g__Bulleidia	0.455403	7.35232e-05	2.82609e-05		k__Bacteria;p__Firmicutes;c__Erysipelotrichi;o__Erysipelotrichales;f__Erysipelotrichaceae;g__Bulleidia	0.602482	6.64932e-05	8.26087e-05
k__Bacteria;p__Firmicutes;c__Erysipelotrichi;o__Erysipelotrichales;f__Erysipelotrichaceae;g__Catenibacterium	0.320991	0.00138502	0.000404348		k__Bacteria;p__Firmicutes;c__Erysipelotrichi;o__Erysipelotrichales;f__Erysipelotrichaceae;g__Catenibacterium	0.522023	0.0013616	0.000709565
k__Bacteria;p__Firmicutes;c__Erysipelotrichi;o__Erysipelotrichales;f__Erysipelotrichaceae;g__Coprobacillus	0.214574	0.000320042	0.000141304		k__Bacteria;p__Firmicutes;c__Erysipelotrichi;o__Erysipelotrichales;f__Erysipelotrichaceae;g__Coprobacillus	0.126834	0.000276483	0.000686957
k__Bacteria;p__Firmicutes;c__Erysipelotrichi;o__Erysipelotrichales;f__Erysipelotrichaceae;g__Erysipelothrix	0.990096	1.68776e-06	0		k__Bacteria;p__Firmicutes;c__Erysipelotrichi;o__Erysipelotrichales;f__Erysipelotrichaceae;g__Erysipelothrix	0.983548	1.66493e-06	0
k__Bacteria;p__Firmicutes;c__Erysipelotrichi;o__Erysipelotrichales;f__Erysipelotrichaceae;g__Holdemania	0.0495225	0.000376371	0.000261957		k__Bacteria;p__Firmicutes;c__Erysipelotrichi;o__Erysipelotrichales;f__Erysipelotrichaceae;g__Holdemania	0.943672	0.000365661	0.000346087
k__Bacteria;p__Firmicutes;c__Erysipelotrichi;o__Erysipelotrichales;f__Erysipelotrichaceae;g__RFN20	0.912531	2.96414e-05	1.73913e-05		k__Bacteria;p__Firmicutes;c__Erysipelotrichi;o__Erysipelotrichales;f__Erysipelotrichaceae;g__RFN20	0.821664	2.90323e-05	3.56522e-05
k__Bacteria;p__Firmicutes;c__Erysipelotrichi;o__Erysipelotrichales;f__Erysipelotrichaceae;g__[Eubacterium]	0.952243	0.002202	0.00205326		k__Bacteria;p__Firmicutes;c__Erysipelotrichi;o__Erysipelotrichales;f__Erysipelotrichaceae;g__[Eubacterium]	0.80791	0.00216587	0.00175304
k__Bacteria;p__Firmicutes;c__Erysipelotrichi;o__Erysipelotrichales;f__Erysipelotrichaceae;g__cc_115	0.782299	0.000101055	0.00011087		k__Bacteria;p__Firmicutes;c__Erysipelotrichi;o__Erysipelotrichales;f__Erysipelotrichaceae;g__cc_115	0.0587514	9.62539e-05	0.000170435
k__Bacteria;p__Firmicutes;c__Erysipelotrichi;o__Erysipelotrichales;f__Erysipelotrichaceae;g__p-75-a5	0.98716	1.22363e-05	0		k__Bacteria;p__Firmicutes;c__Erysipelotrichi;o__Erysipelotrichales;f__Erysipelotrichaceae;g__p-75-a5	0.517371	2.83039e-05	4.6087e-05
k__Bacteria;p__Fusobacteria;c__Fusobacteriia;o__Fusobacteriales;f__Fusobacteriaceae;g__Cetobacterium	0.99176	3.05907e-06	0		k__Bacteria;p__Fusobacteria;c__Fusobacteriia;o__Fusobacteriales;f__Fusobacteriaceae;g__Cetobacterium	0.992705	3.01769e-06	0
k__Bacteria;p__Fusobacteria;c__Fusobacteriia;o__Fusobacteriales;f__Fusobacteriaceae;g__Fusobacterium	0.581388	0.000504325	0.0002		k__Bacteria;p__Fusobacteria;c__Fusobacteriia;o__Fusobacteriales;f__Fusobacteriaceae;g__Fusobacterium	0.55959	0.000497086	0.000216522
k__Bacteria;p__Fusobacteria;c__Fusobacteriia;o__Fusobacteriales;f__Leptotrichiaceae;g__	0.993151	2.1097e-07	0		k__Bacteria;p__Fusobacteria;c__Fusobacteriia;o__Fusobacteriales;f__Leptotrichiaceae;g__	0.992931	2.08117e-07	0
k__Bacteria;p__Fusobacteria;c__Fusobacteriia;o__Fusobacteriales;f__Leptotrichiaceae;g__Leptotrichia	0.42958	8.43882e-06	4.34783e-06		k__Bacteria;p__Fusobacteria;c__Fusobacteriia;o__Fusobacteriales;f__Leptotrichiaceae;g__Leptotrichia	0.887914	7.70031e-06	7.82609e-06
k__Bacteria;p__Fusobacteria;c__Fusobacteriia;o__Fusobacteriales;f__Leptotrichiaceae;g__Sneathia	0.657289	9.51477e-05	5.43478e-06		k__Bacteria;p__Fusobacteria;c__Fusobacteriia;o__Fusobacteriales;f__Leptotrichiaceae;g__Sneathia	0.660318	9.27159e-05	1.3913e-05
k__Bacteria;p__GN02;c__GN07;o__;f__;g__	0.999684	2.1097e-07	0		k__Bacteria;p__GN02;c__GN07;o__;f__;g__	0.999553	2.08117e-07	0
k__Bacteria;p__Gemmatimonadetes;c__Gemmatimonadetes;o__Gemmatimonadales;f__;g__	0.99535	1.05485e-07	0		k__Bacteria;p__Gemmatimonadetes;c__Gemmatimonadetes;o__Gemmatimonadales;f__;g__	0.995306	1.04058e-07	0
k__Bacteria;p__Gemmatimonadetes;c__Gemmatimonadetes;o__Gemmatimonadales;f__Gemmatimonadaceae;g__Gemmatimonas	0.995541	1.37131e-06	0		k__Bacteria;p__Gemmatimonadetes;c__Gemmatimonadetes;o__Gemmatimonadales;f__Gemmatimonadaceae;g__Gemmatimonas	0.9951	1.35276e-06	0
k__Bacteria;p__Lentisphaerae;c__[Lentisphaeria];o__Victivallales;f__Victivallaceae;g__	0.72475	0.000234177	0.000240217		k__Bacteria;p__Lentisphaerae;c__[Lentisphaeria];o__Victivallales;f__Victivallaceae;g__	0.0749198	0.000222477	0.000389565
k__Bacteria;p__Lentisphaerae;c__[Lentisphaeria];o__Z20;f__R4-45B;g__	0.98441	1.4135e-05	0		k__Bacteria;p__Lentisphaerae;c__[Lentisphaeria];o__Z20;f__R4-45B;g__	0.984275	1.39438e-05	0
k__Bacteria;p__Planctomycetes;c__BD7-11;o__;f__;g__	0.995417	1.05485e-07	0		k__Bacteria;p__Planctomycetes;c__BD7-11;o__;f__;g__	0.995094	1.04058e-07	0
k__Bacteria;p__Planctomycetes;c__Planctomycetia;o__Gemmatales;f__Isosphaeraceae;g__	0.993442	2.1097e-07	0		k__Bacteria;p__Planctomycetes;c__Planctomycetia;o__Gemmatales;f__Isosphaeraceae;g__	0.282971	1.04058e-07	8.69565e-07
k__Bacteria;p__Planctomycetes;c__Planctomycetia;o__Pirellulales;f__Pirellulaceae;g__	0.995541	2.1097e-07	0		k__Bacteria;p__Planctomycetes;c__Planctomycetia;o__Pirellulales;f__Pirellulaceae;g__	0.9951	2.08117e-07	0
k__Bacteria;p__Planctomycetes;c__Planctomycetia;o__Planctomycetales;f__Planctomycetaceae;g__Planctomyces	0.995344	1.05485e-07	0		k__Bacteria;p__Planctomycetes;c__Planctomycetia;o__Planctomycetales;f__Planctomycetaceae;g__Planctomyces	1	0	0
k__Bacteria;p__Proteobacteria;c__;o__;f__;g__	0.910837	2.32068e-06	2.17391e-06		k__Bacteria;p__Proteobacteria;c__;o__;f__;g__	0.0331026	1.87305e-06	6.95652e-06
k__Bacteria;p__Proteobacteria;c__Alphaproteobacteria;o__;f__;g__	0.984759	3.48101e-06	0		k__Bacteria;p__Proteobacteria;c__Alphaproteobacteria;o__;f__;g__	0.98385	3.53798e-06	0
k__Bacteria;p__Proteobacteria;c__Alphaproteobacteria;o__BD7-3;f__;g__	0.988847	1.05485e-06	0		k__Bacteria;p__Proteobacteria;c__Alphaproteobacteria;o__BD7-3;f__;g__	0.988396	1.04058e-06	0
k__Bacteria;p__Proteobacteria;c__Alphaproteobacteria;o__Caulobacterales;f__Caulobacteraceae;g__	0.659726	5.54852e-05	8.69565e-06		k__Bacteria;p__Proteobacteria;c__Alphaproteobacteria;o__Caulobacterales;f__Caulobacteraceae;g__	0.416237	6.32674e-05	0.000227826
k__Bacteria;p__Proteobacteria;c__Alphaproteobacteria;o__Caulobacterales;f__Caulobacteraceae;g__Asticcacaulis	0.995556	1.05485e-07	0		k__Bacteria;p__Proteobacteria;c__Alphaproteobacteria;o__Caulobacterales;f__Caulobacteraceae;g__Asticcacaulis	0.995084	1.04058e-07	0
k__Bacteria;p__Proteobacteria;c__Alphaproteobacteria;o__Caulobacterales;f__Caulobacteraceae;g__Brevundimonas	0.88816	0.000351688	0.000332609		k__Bacteria;p__Proteobacteria;c__Alphaproteobacteria;o__Caulobacterales;f__Caulobacteraceae;g__Brevundimonas	0.503359	0.000487721	7.73913e-05
k__Bacteria;p__Proteobacteria;c__Alphaproteobacteria;o__Caulobacterales;f__Caulobacteraceae;g__Mycoplana	0.98422	0.000322046	0		k__Bacteria;p__Proteobacteria;c__Alphaproteobacteria;o__Caulobacterales;f__Caulobacteraceae;g__Mycoplana	0.942183	0.000318314	3.47826e-06
k__Bacteria;p__Proteobacteria;c__Alphaproteobacteria;o__Caulobacterales;f__Caulobacteraceae;g__Phenylobacterium	0.985964	2.8481e-06	0		k__Bacteria;p__Proteobacteria;c__Alphaproteobacteria;o__Caulobacterales;f__Caulobacteraceae;g__Phenylobacterium	0.84777	2.28928e-06	4.34783e-06
k__Bacteria;p__Proteobacteria;c__Alphaproteobacteria;o__Ellin329;f__;g__	0.985976	4.32489e-06	0		k__Bacteria;p__Proteobacteria;c__Alphaproteobacteria;o__Ellin329;f__;g__	0.16632	2.91363e-06	1.13043e-05
k__Bacteria;p__Proteobacteria;c__Alphaproteobacteria;o__RF32;f__;g__	0.256822	0.00326962	0.00199674		k__Bacteria;p__Proteobacteria;c__Alphaproteobacteria;o__RF32;f__;g__	0.797003	0.00314173	0.00356435
k__Bacteria;p__Proteobacteria;c__Alphaproteobacteria;o__Rhizobiales;f__;g__	0.545744	4.75738e-05	8.69565e-06		k__Bacteria;p__Proteobacteria;c__Alphaproteobacteria;o__Rhizobiales;f__;g__	0.650558	6.28512e-05	3.30435e-05
k__Bacteria;p__Proteobacteria;c__Alphaproteobacteria;o__Rhizobiales;f__Aurantimonadaceae;g__Martelella	0.99493	2.1097e-07	0		k__Bacteria;p__Proteobacteria;c__Alphaproteobacteria;o__Rhizobiales;f__Aurantimonadaceae;g__Martelella	0.995618	2.08117e-07	0
k__Bacteria;p__Proteobacteria;c__Alphaproteobacteria;o__Rhizobiales;f__Bartonellaceae;g__	0.993714	2.1097e-07	0		k__Bacteria;p__Proteobacteria;c__Alphaproteobacteria;o__Rhizobiales;f__Bartonellaceae;g__	0.599134	2.08117e-07	8.69565e-07
k__Bacteria;p__Proteobacteria;c__Alphaproteobacteria;o__Rhizobiales;f__Bradyrhizobiaceae;g__	0.983959	1.89873e-06	0		k__Bacteria;p__Proteobacteria;c__Alphaproteobacteria;o__Rhizobiales;f__Bradyrhizobiaceae;g__	0.905558	1.2487e-06	8.69565e-07
k__Bacteria;p__Proteobacteria;c__Alphaproteobacteria;o__Rhizobiales;f__Bradyrhizobiaceae;g__Bradyrhizobium	0.984441	4.00844e-06	0		k__Bacteria;p__Proteobacteria;c__Alphaproteobacteria;o__Rhizobiales;f__Bradyrhizobiaceae;g__Bradyrhizobium	0.979635	5.09886e-06	0
k__Bacteria;p__Proteobacteria;c__Alphaproteobacteria;o__Rhizobiales;f__Brucellaceae;g__	0.984702	2.87975e-05	0		k__Bacteria;p__Proteobacteria;c__Alphaproteobacteria;o__Rhizobiales;f__Brucellaceae;g__	0.979479	0.000148387	0
k__Bacteria;p__Proteobacteria;c__Alphaproteobacteria;o__Rhizobiales;f__Brucellaceae;g__Ochrobactrum	0.737314	0.000187658	8.80435e-05		k__Bacteria;p__Proteobacteria;c__Alphaproteobacteria;o__Rhizobiales;f__Brucellaceae;g__Ochrobactrum	0.496822	0.000151821	0.00026
k__Bacteria;p__Proteobacteria;c__Alphaproteobacteria;o__Rhizobiales;f__Hyphomicrobiaceae;g__	0.988134	6.32911e-07	0		k__Bacteria;p__Proteobacteria;c__Alphaproteobacteria;o__Rhizobiales;f__Hyphomicrobiaceae;g__	0.986177	7.28408e-07	0
k__Bacteria;p__Proteobacteria;c__Alphaproteobacteria;o__Rhizobiales;f__Hyphomicrobiaceae;g__Devosia	0.746147	2.8481e-06	1.08696e-06		k__Bacteria;p__Proteobacteria;c__Alphaproteobacteria;o__Rhizobiales;f__Hyphomicrobiaceae;g__Devosia	0.979773	3.01769e-06	0
k__Bacteria;p__Proteobacteria;c__Alphaproteobacteria;o__Rhizobiales;f__Hyphomicrobiaceae;g__Rhodoplanes	0.98798	6.32911e-07	0		k__Bacteria;p__Proteobacteria;c__Alphaproteobacteria;o__Rhizobiales;f__Hyphomicrobiaceae;g__Rhodoplanes	0.88216	5.20291e-07	8.69565e-07
k__Bacteria;p__Proteobacteria;c__Alphaproteobacteria;o__Rhizobiales;f__Methylobacteriaceae;g__	0.691039	4.11392e-06	4.34783e-06		k__Bacteria;p__Proteobacteria;c__Alphaproteobacteria;o__Rhizobiales;f__Methylobacteriaceae;g__	0.624892	5.7232e-06	9.56522e-06
k__Bacteria;p__Proteobacteria;c__Alphaproteobacteria;o__Rhizobiales;f__Methylobacteriaceae;g__Methylobacterium	0.990652	4.21941e-07	0		k__Bacteria;p__Proteobacteria;c__Alphaproteobacteria;o__Rhizobiales;f__Methylobacteriaceae;g__Methylobacterium	0.989965	4.16233e-07	0
k__Bacteria;p__Proteobacteria;c__Alphaproteobacteria;o__Rhizobiales;f__Methylocystaceae;g__	0.992866	2.1097e-07	0		k__Bacteria;p__Proteobacteria;c__Alphaproteobacteria;o__Rhizobiales;f__Methylocystaceae;g__	0.992574	2.08117e-07	0
k__Bacteria;p__Proteobacteria;c__Alphaproteobacteria;o__Rhizobiales;f__Methylocystaceae;g__Methylopila	0.995556	1.05485e-07	0		k__Bacteria;p__Proteobacteria;c__Alphaproteobacteria;o__Rhizobiales;f__Methylocystaceae;g__Methylopila	0.995084	1.04058e-07	0
k__Bacteria;p__Proteobacteria;c__Alphaproteobacteria;o__Rhizobiales;f__Methylocystaceae;g__Pleomorphomonas	0.0558813	1.05485e-07	1.08696e-06		k__Bacteria;p__Proteobacteria;c__Alphaproteobacteria;o__Rhizobiales;f__Methylocystaceae;g__Pleomorphomonas	0.984333	1.45682e-06	0
k__Bacteria;p__Proteobacteria;c__Alphaproteobacteria;o__Rhizobiales;f__Phyllobacteriaceae;g__	0.979548	5.16878e-06	0		k__Bacteria;p__Proteobacteria;c__Alphaproteobacteria;o__Rhizobiales;f__Phyllobacteriaceae;g__	0.979639	5.20291e-06	0
k__Bacteria;p__Proteobacteria;c__Alphaproteobacteria;o__Rhizobiales;f__Phyllobacteriaceae;g__Mesorhizobium	0.989535	1.05485e-06	0		k__Bacteria;p__Proteobacteria;c__Alphaproteobacteria;o__Rhizobiales;f__Phyllobacteriaceae;g__Mesorhizobium	0.901866	9.36524e-07	8.69565e-07
k__Bacteria;p__Proteobacteria;c__Alphaproteobacteria;o__Rhizobiales;f__Phyllobacteriaceae;g__Phyllobacterium	0.296651	3.79747e-06	1.30435e-05		k__Bacteria;p__Proteobacteria;c__Alphaproteobacteria;o__Rhizobiales;f__Phyllobacteriaceae;g__Phyllobacterium	0.980604	5.30697e-06	0
k__Bacteria;p__Proteobacteria;c__Alphaproteobacteria;o__Rhizobiales;f__Rhizobiaceae;g__	0.689031	0.000287131	9.34783e-05		k__Bacteria;p__Proteobacteria;c__Alphaproteobacteria;o__Rhizobiales;f__Rhizobiaceae;g__	0.495137	0.000241311	0.000598261
k__Bacteria;p__Proteobacteria;c__Alphaproteobacteria;o__Rhizobiales;f__Rhizobiaceae;g__Agrobacterium	0.430065	0.000511498	5.43478e-06		k__Bacteria;p__Proteobacteria;c__Alphaproteobacteria;o__Rhizobiales;f__Rhizobiaceae;g__Agrobacterium	0.961277	0.000488866	0.000162609
k__Bacteria;p__Proteobacteria;c__Alphaproteobacteria;o__Rhizobiales;f__Rhizobiaceae;g__Kaistia	0.993404	2.1097e-07	0		k__Bacteria;p__Proteobacteria;c__Alphaproteobacteria;o__Rhizobiales;f__Rhizobiaceae;g__Kaistia	0.993363	2.08117e-07	0
k__Bacteria;p__Proteobacteria;c__Alphaproteobacteria;o__Rhizobiales;f__Rhizobiaceae;g__Rhizobium	0.988426	5.27426e-07	0		k__Bacteria;p__Proteobacteria;c__Alphaproteobacteria;o__Rhizobiales;f__Rhizobiaceae;g__Rhizobium	0.989136	5.20291e-07	0
k__Bacteria;p__Proteobacteria;c__Alphaproteobacteria;o__Rhizobiales;f__Rhodobiaceae;g__Afifella	0.99493	1.05485e-07	0		k__Bacteria;p__Proteobacteria;c__Alphaproteobacteria;o__Rhizobiales;f__Rhodobiaceae;g__Afifella	0.995618	1.04058e-07	0
k__Bacteria;p__Proteobacteria;c__Alphaproteobacteria;o__Rhizobiales;f__Xanthobacteraceae;g__	0.995285	2.1097e-07	0		k__Bacteria;p__Proteobacteria;c__Alphaproteobacteria;o__Rhizobiales;f__Xanthobacteraceae;g__	0.995237	2.08117e-07	0
k__Bacteria;p__Proteobacteria;c__Alphaproteobacteria;o__Rhodobacterales;f__Hyphomonadaceae;g__	0.99552	1.05485e-07	0		k__Bacteria;p__Proteobacteria;c__Alphaproteobacteria;o__Rhodobacterales;f__Hyphomonadaceae;g__	0.994982	1.04058e-07	0
k__Bacteria;p__Proteobacteria;c__Alphaproteobacteria;o__Rhodobacterales;f__Hyphomonadaceae;g__Hyphomonas	0.988658	1.05485e-06	0		k__Bacteria;p__Proteobacteria;c__Alphaproteobacteria;o__Rhodobacterales;f__Hyphomonadaceae;g__Hyphomonas	0.995608	9.36524e-07	0
k__Bacteria;p__Proteobacteria;c__Alphaproteobacteria;o__Rhodobacterales;f__Rhodobacteraceae;g__	0.984266	7.70042e-06	0		k__Bacteria;p__Proteobacteria;c__Alphaproteobacteria;o__Rhodobacterales;f__Rhodobacteraceae;g__	0.982368	7.59625e-06	0
k__Bacteria;p__Proteobacteria;c__Alphaproteobacteria;o__Rhodobacterales;f__Rhodobacteraceae;g__Paracoccus	0.980938	7.38397e-06	0		k__Bacteria;p__Proteobacteria;c__Alphaproteobacteria;o__Rhodobacterales;f__Rhodobacteraceae;g__Paracoccus	0.412679	7.07596e-06	2.6087e-06
k__Bacteria;p__Proteobacteria;c__Alphaproteobacteria;o__Rhodobacterales;f__Rhodobacteraceae;g__Rhodobacter	0.568632	3.27004e-06	1.08696e-06		k__Bacteria;p__Proteobacteria;c__Alphaproteobacteria;o__Rhodobacterales;f__Rhodobacteraceae;g__Rhodobacter	0.617882	3.22581e-06	8.69565e-07
k__Bacteria;p__Proteobacteria;c__Alphaproteobacteria;o__Rhodospirillales;f__Acetobacteraceae;g__	0.983796	1.68776e-06	0		k__Bacteria;p__Proteobacteria;c__Alphaproteobacteria;o__Rhodospirillales;f__Acetobacteraceae;g__	0.985253	1.76899e-06	0
k__Bacteria;p__Proteobacteria;c__Alphaproteobacteria;o__Rhodospirillales;f__Acetobacteraceae;g__Acetobacter	0.397931	6.32911e-07	1.08696e-06		k__Bacteria;p__Proteobacteria;c__Alphaproteobacteria;o__Rhodospirillales;f__Acetobacteraceae;g__Acetobacter	0.832224	8.32466e-07	8.69565e-07
k__Bacteria;p__Proteobacteria;c__Alphaproteobacteria;o__Rhodospirillales;f__Acetobacteraceae;g__Acidisoma	0.995564	4.21941e-07	0		k__Bacteria;p__Proteobacteria;c__Alphaproteobacteria;o__Rhodospirillales;f__Acetobacteraceae;g__Acidisoma	0.994934	4.16233e-07	0
k__Bacteria;p__Proteobacteria;c__Alphaproteobacteria;o__Rhodospirillales;f__Rhodospirillaceae;g__	0.995585	4.21941e-07	0		k__Bacteria;p__Proteobacteria;c__Alphaproteobacteria;o__Rhodospirillales;f__Rhodospirillaceae;g__	0.995052	4.16233e-07	0
k__Bacteria;p__Proteobacteria;c__Alphaproteobacteria;o__Rickettsiales;f__;g__	0.995285	5.70675e-05	0		k__Bacteria;p__Proteobacteria;c__Alphaproteobacteria;o__Rickettsiales;f__;g__	0.995237	5.62955e-05	0
k__Bacteria;p__Proteobacteria;c__Alphaproteobacteria;o__Rickettsiales;f__mitochondria;g__	0.337355	1.36076e-05	6.52174e-06		k__Bacteria;p__Proteobacteria;c__Alphaproteobacteria;o__Rickettsiales;f__mitochondria;g__	0.955701	1.26951e-05	1.21739e-05
k__Bacteria;p__Proteobacteria;c__Alphaproteobacteria;o__Sphingomonadales;f__;g__	0.990531	3.16456e-07	0		k__Bacteria;p__Proteobacteria;c__Alphaproteobacteria;o__Sphingomonadales;f__;g__	0.987856	6.2435e-07	0
k__Bacteria;p__Proteobacteria;c__Alphaproteobacteria;o__Sphingomonadales;f__Erythrobacteraceae;g__	0.887395	1.01266e-05	2.17391e-06		k__Bacteria;p__Proteobacteria;c__Alphaproteobacteria;o__Sphingomonadales;f__Erythrobacteraceae;g__	0.828579	9.26119e-06	7.82609e-06
k__Bacteria;p__Proteobacteria;c__Alphaproteobacteria;o__Sphingomonadales;f__Sphingomonadaceae;g__	0.543356	1.0654e-05	3.26087e-06		k__Bacteria;p__Proteobacteria;c__Alphaproteobacteria;o__Sphingomonadales;f__Sphingomonadaceae;g__	0.32212	8.11655e-06	2e-05
k__Bacteria;p__Proteobacteria;c__Alphaproteobacteria;o__Sphingomonadales;f__Sphingomonadaceae;g__Kaistobacter	0.988045	6.32911e-07	0		k__Bacteria;p__Proteobacteria;c__Alphaproteobacteria;o__Sphingomonadales;f__Sphingomonadaceae;g__Kaistobacter	0.285257	4.16233e-07	1.73913e-06
k__Bacteria;p__Proteobacteria;c__Alphaproteobacteria;o__Sphingomonadales;f__Sphingomonadaceae;g__Novosphingobium	0.984902	8.01688e-06	0		k__Bacteria;p__Proteobacteria;c__Alphaproteobacteria;o__Sphingomonadales;f__Sphingomonadaceae;g__Novosphingobium	0.128584	4.68262e-06	2.86957e-05
k__Bacteria;p__Proteobacteria;c__Alphaproteobacteria;o__Sphingomonadales;f__Sphingomonadaceae;g__Sphingobium	0.758733	7.07806e-05	6.41304e-05		k__Bacteria;p__Proteobacteria;c__Alphaproteobacteria;o__Sphingomonadales;f__Sphingomonadaceae;g__Sphingobium	0.0191647	4.80749e-05	0.000228696
k__Bacteria;p__Proteobacteria;c__Alphaproteobacteria;o__Sphingomonadales;f__Sphingomonadaceae;g__Sphingomonas	0.413727	1.21308e-05	3.26087e-06		k__Bacteria;p__Proteobacteria;c__Alphaproteobacteria;o__Sphingomonadales;f__Sphingomonadaceae;g__Sphingomonas	0.111327	8.84495e-06	2.95652e-05
k__Bacteria;p__Proteobacteria;c__Alphaproteobacteria;o__Sphingomonadales;f__Sphingomonadaceae;g__Sphingopyxis	0.886936	3.5443e-05	2.5e-05		k__Bacteria;p__Proteobacteria;c__Alphaproteobacteria;o__Sphingomonadales;f__Sphingomonadaceae;g__Sphingopyxis	0.2434	2.23725e-05	0.000116522
k__Bacteria;p__Proteobacteria;c__Betaproteobacteria;o__;f__;g__	0.893528	3.09072e-05	2.71739e-05		k__Bacteria;p__Proteobacteria;c__Betaproteobacteria;o__;f__;g__	0.794103	2.96566e-05	3.3913e-05
k__Bacteria;p__Proteobacteria;c__Betaproteobacteria;o__ASSO-13;f__;g__	0.988752	6.32911e-07	0		k__Bacteria;p__Proteobacteria;c__Betaproteobacteria;o__ASSO-13;f__;g__	0.987925	6.2435e-07	0
k__Bacteria;p__Proteobacteria;c__Betaproteobacteria;o__Burkholderiales;f__;g__	0.93879	3.82911e-05	3.80435e-05		k__Bacteria;p__Proteobacteria;c__Betaproteobacteria;o__Burkholderiales;f__;g__	0.918039	3.72529e-05	3.73913e-05
k__Bacteria;p__Proteobacteria;c__Betaproteobacteria;o__Burkholderiales;f__Alcaligenaceae;g__	0.366732	0.000482384	6.52174e-06		k__Bacteria;p__Proteobacteria;c__Betaproteobacteria;o__Burkholderiales;f__Alcaligenaceae;g__	0.640697	0.000290427	2.78261e-05
k__Bacteria;p__Proteobacteria;c__Betaproteobacteria;o__Burkholderiales;f__Alcaligenaceae;g__Achromobacter	0.539061	1.26582e-05	1.08696e-06		k__Bacteria;p__Proteobacteria;c__Betaproteobacteria;o__Burkholderiales;f__Alcaligenaceae;g__Achromobacter	0.100013	8.11655e-06	4.17391e-05
k__Bacteria;p__Proteobacteria;c__Betaproteobacteria;o__Burkholderiales;f__Alcaligenaceae;g__Oligella	0.983341	4.11392e-06	0		k__Bacteria;p__Proteobacteria;c__Betaproteobacteria;o__Burkholderiales;f__Alcaligenaceae;g__Oligella	0.981607	4.37045e-06	0
k__Bacteria;p__Proteobacteria;c__Betaproteobacteria;o__Burkholderiales;f__Alcaligenaceae;g__Pigmentiphaga	0.987342	2.00422e-06	0		k__Bacteria;p__Proteobacteria;c__Betaproteobacteria;o__Burkholderiales;f__Alcaligenaceae;g__Pigmentiphaga	0.29224	1.45682e-06	4.34783e-06
k__Bacteria;p__Proteobacteria;c__Betaproteobacteria;o__Burkholderiales;f__Alcaligenaceae;g__Sutterella	0.284098	0.00628565	0.00743043		k__Bacteria;p__Proteobacteria;c__Betaproteobacteria;o__Burkholderiales;f__Alcaligenaceae;g__Sutterella	0.614839	0.00628866	0.00660783
k__Bacteria;p__Proteobacteria;c__Betaproteobacteria;o__Burkholderiales;f__Alcaligenaceae;g__Tetrathiobacter	0.983416	5.61181e-05	0		k__Bacteria;p__Proteobacteria;c__Betaproteobacteria;o__Burkholderiales;f__Alcaligenaceae;g__Tetrathiobacter	0.129351	2.62227e-05	0.000221739
k__Bacteria;p__Proteobacteria;c__Betaproteobacteria;o__Burkholderiales;f__Burkholderiaceae;g__	0.828146	1.89873e-06	2.17391e-06		k__Bacteria;p__Proteobacteria;c__Betaproteobacteria;o__Burkholderiales;f__Burkholderiaceae;g__	0.269345	1.66493e-06	3.47826e-06
k__Bacteria;p__Proteobacteria;c__Betaproteobacteria;o__Burkholderiales;f__Burkholderiaceae;g__Burkholderia	0.370204	8.69198e-05	1.30435e-05		k__Bacteria;p__Proteobacteria;c__Betaproteobacteria;o__Burkholderiales;f__Burkholderiaceae;g__Burkholderia	0.869174	8.52237e-05	2.08696e-05
k__Bacteria;p__Proteobacteria;c__Betaproteobacteria;o__Burkholderiales;f__Burkholderiaceae;g__Lautropia	0.853206	4.53586e-06	3.26087e-06		k__Bacteria;p__Proteobacteria;c__Betaproteobacteria;o__Burkholderiales;f__Burkholderiaceae;g__Lautropia	0.667047	4.16233e-06	6.95652e-06
k__Bacteria;p__Proteobacteria;c__Betaproteobacteria;o__Burkholderiales;f__Burkholderiaceae;g__Pandoraea	0.987563	6.32911e-07	0		k__Bacteria;p__Proteobacteria;c__Betaproteobacteria;o__Burkholderiales;f__Burkholderiaceae;g__Pandoraea	0.989198	6.2435e-07	0
k__Bacteria;p__Proteobacteria;c__Betaproteobacteria;o__Burkholderiales;f__Burkholderiaceae;g__Salinispora	0.990636	4.21941e-07	0		k__Bacteria;p__Proteobacteria;c__Betaproteobacteria;o__Burkholderiales;f__Burkholderiaceae;g__Salinispora	0.9892	4.16233e-07	0
k__Bacteria;p__Proteobacteria;c__Betaproteobacteria;o__Burkholderiales;f__Comamonadaceae;g__	0.880344	0.000453165	0.000353261		k__Bacteria;p__Proteobacteria;c__Betaproteobacteria;o__Burkholderiales;f__Comamonadaceae;g__	0.44527	0.000459209	0.000286087
k__Bacteria;p__Proteobacteria;c__Betaproteobacteria;o__Burkholderiales;f__Comamonadaceae;g__Acidovorax	0.564971	8.75527e-06	2.17391e-06		k__Bacteria;p__Proteobacteria;c__Betaproteobacteria;o__Burkholderiales;f__Comamonadaceae;g__Acidovorax	0.0939564	6.65973e-06	1.82609e-05
k__Bacteria;p__Proteobacteria;c__Betaproteobacteria;o__Burkholderiales;f__Comamonadaceae;g__Alicycliphilus	0.70786	2.8481e-06	1.08696e-06		k__Bacteria;p__Proteobacteria;c__Betaproteobacteria;o__Burkholderiales;f__Comamonadaceae;g__Alicycliphilus	0.645049	2.70552e-06	1.73913e-06
k__Bacteria;p__Proteobacteria;c__Betaproteobacteria;o__Burkholderiales;f__Comamonadaceae;g__Azohydromonas	0.993953	0	1.08696e-06		k__Bacteria;p__Proteobacteria;c__Betaproteobacteria;o__Burkholderiales;f__Comamonadaceae;g__Azohydromonas	0.995522	1.04058e-07	0
k__Bacteria;p__Proteobacteria;c__Betaproteobacteria;o__Burkholderiales;f__Comamonadaceae;g__Comamonas	0.549344	0.00235496	5.76087e-05		k__Bacteria;p__Proteobacteria;c__Betaproteobacteria;o__Burkholderiales;f__Comamonadaceae;g__Comamonas	0.5819	0.00199511	0.00287391
k__Bacteria;p__Proteobacteria;c__Betaproteobacteria;o__Burkholderiales;f__Comamonadaceae;g__Delftia	0.621288	1.10759e-05	2.17391e-06		k__Bacteria;p__Proteobacteria;c__Betaproteobacteria;o__Burkholderiales;f__Comamonadaceae;g__Delftia	0.689647	9.4693e-06	1.21739e-05
k__Bacteria;p__Proteobacteria;c__Betaproteobacteria;o__Burkholderiales;f__Comamonadaceae;g__Diaphorobacter	0.878241	3.48101e-06	2.17391e-06		k__Bacteria;p__Proteobacteria;c__Betaproteobacteria;o__Burkholderiales;f__Comamonadaceae;g__Diaphorobacter	0.984737	3.64204e-06	0
k__Bacteria;p__Proteobacteria;c__Betaproteobacteria;o__Burkholderiales;f__Comamonadaceae;g__Giesbergeria	0.990012	4.21941e-07	0		k__Bacteria;p__Proteobacteria;c__Betaproteobacteria;o__Burkholderiales;f__Comamonadaceae;g__Giesbergeria	0.326453	3.12175e-07	8.69565e-07
k__Bacteria;p__Proteobacteria;c__Betaproteobacteria;o__Burkholderiales;f__Comamonadaceae;g__Hydrogenophaga	0.805428	7.173e-06	1.08696e-05		k__Bacteria;p__Proteobacteria;c__Betaproteobacteria;o__Burkholderiales;f__Comamonadaceae;g__Hydrogenophaga	0.492997	7.90843e-06	1.73913e-06
k__Bacteria;p__Proteobacteria;c__Betaproteobacteria;o__Burkholderiales;f__Comamonadaceae;g__Hylemonella	0.987368	6.32911e-07	0		k__Bacteria;p__Proteobacteria;c__Betaproteobacteria;o__Burkholderiales;f__Comamonadaceae;g__Hylemonella	0.987389	6.2435e-07	0
k__Bacteria;p__Proteobacteria;c__Betaproteobacteria;o__Burkholderiales;f__Comamonadaceae;g__Lampropedia	0.995747	1.05485e-07	0		k__Bacteria;p__Proteobacteria;c__Betaproteobacteria;o__Burkholderiales;f__Comamonadaceae;g__Lampropedia	0.994875	1.04058e-07	0
k__Bacteria;p__Proteobacteria;c__Betaproteobacteria;o__Burkholderiales;f__Comamonadaceae;g__Leptothrix	0.712366	0.000108122	1.41304e-05		k__Bacteria;p__Proteobacteria;c__Betaproteobacteria;o__Burkholderiales;f__Comamonadaceae;g__Leptothrix	0.543566	0.00011155	1.04348e-05
k__Bacteria;p__Proteobacteria;c__Betaproteobacteria;o__Burkholderiales;f__Comamonadaceae;g__Limnobacter	0.308951	3.34388e-05	4.34783e-05		k__Bacteria;p__Proteobacteria;c__Betaproteobacteria;o__Burkholderiales;f__Comamonadaceae;g__Limnobacter	0.920104	3.23621e-05	3.82609e-05
k__Bacteria;p__Proteobacteria;c__Betaproteobacteria;o__Burkholderiales;f__Comamonadaceae;g__Limnohabitans	0.549668	0.000143565	3.26087e-05		k__Bacteria;p__Proteobacteria;c__Betaproteobacteria;o__Burkholderiales;f__Comamonadaceae;g__Limnohabitans	0.229271	0.000114048	0.000261739
k__Bacteria;p__Proteobacteria;c__Betaproteobacteria;o__Burkholderiales;f__Comamonadaceae;g__Methylibium	0.04915	1.05485e-06	5.43478e-06		k__Bacteria;p__Proteobacteria;c__Betaproteobacteria;o__Burkholderiales;f__Comamonadaceae;g__Methylibium	0.986593	1.56087e-06	0
k__Bacteria;p__Proteobacteria;c__Betaproteobacteria;o__Burkholderiales;f__Comamonadaceae;g__Paucibacter	0.987062	7.38397e-07	0		k__Bacteria;p__Proteobacteria;c__Betaproteobacteria;o__Burkholderiales;f__Comamonadaceae;g__Paucibacter	0.732007	5.20291e-07	8.69565e-07
k__Bacteria;p__Proteobacteria;c__Betaproteobacteria;o__Burkholderiales;f__Comamonadaceae;g__Pelomonas	0.27771	3.16456e-07	1.08696e-06		k__Bacteria;p__Proteobacteria;c__Betaproteobacteria;o__Burkholderiales;f__Comamonadaceae;g__Pelomonas	0.990239	4.16233e-07	0
k__Bacteria;p__Proteobacteria;c__Betaproteobacteria;o__Burkholderiales;f__Comamonadaceae;g__Polaromonas	0.991573	3.16456e-07	0		k__Bacteria;p__Proteobacteria;c__Betaproteobacteria;o__Burkholderiales;f__Comamonadaceae;g__Polaromonas	0.991831	3.12175e-07	0
k__Bacteria;p__Proteobacteria;c__Betaproteobacteria;o__Burkholderiales;f__Comamonadaceae;g__RS62	0.993464	2.1097e-07	0		k__Bacteria;p__Proteobacteria;c__Betaproteobacteria;o__Burkholderiales;f__Comamonadaceae;g__RS62	0.992904	2.08117e-07	0
k__Bacteria;p__Proteobacteria;c__Betaproteobacteria;o__Burkholderiales;f__Comamonadaceae;g__Ramlibacter	0.176	4.21941e-07	1.08696e-06		k__Bacteria;p__Proteobacteria;c__Betaproteobacteria;o__Burkholderiales;f__Comamonadaceae;g__Ramlibacter	0.988638	5.20291e-07	0
k__Bacteria;p__Proteobacteria;c__Betaproteobacteria;o__Burkholderiales;f__Comamonadaceae;g__Rhodoferax	0.705186	0.00202785	0.000613043		k__Bacteria;p__Proteobacteria;c__Betaproteobacteria;o__Burkholderiales;f__Comamonadaceae;g__Rhodoferax	0.593912	0.00203985	0.000167826
k__Bacteria;p__Proteobacteria;c__Betaproteobacteria;o__Burkholderiales;f__Comamonadaceae;g__Rubrivivax	0.595453	1.51899e-05	4.34783e-06		k__Bacteria;p__Proteobacteria;c__Betaproteobacteria;o__Burkholderiales;f__Comamonadaceae;g__Rubrivivax	0.717931	1.44641e-05	7.82609e-06
k__Bacteria;p__Proteobacteria;c__Betaproteobacteria;o__Burkholderiales;f__Comamonadaceae;g__Tepidimonas	0.983804	1.05485e-06	0		k__Bacteria;p__Proteobacteria;c__Betaproteobacteria;o__Burkholderiales;f__Comamonadaceae;g__Tepidimonas	0.988365	1.56087e-06	0
k__Bacteria;p__Proteobacteria;c__Betaproteobacteria;o__Burkholderiales;f__Comamonadaceae;g__Thiomonas	0.983076	2.8481e-06	0		k__Bacteria;p__Proteobacteria;c__Betaproteobacteria;o__Burkholderiales;f__Comamonadaceae;g__Thiomonas	0.92034	2.18522e-06	2.6087e-06
k__Bacteria;p__Proteobacteria;c__Betaproteobacteria;o__Burkholderiales;f__Comamonadaceae;g__Variovorax	0.983364	2.85865e-05	0		k__Bacteria;p__Proteobacteria;c__Betaproteobacteria;o__Burkholderiales;f__Comamonadaceae;g__Variovorax	0.739023	2.65349e-05	1.3913e-05
k__Bacteria;p__Proteobacteria;c__Betaproteobacteria;o__Burkholderiales;f__Comamonadaceae;g__Verminephrobacter	1	0	0		k__Bacteria;p__Proteobacteria;c__Betaproteobacteria;o__Burkholderiales;f__Comamonadaceae;g__Verminephrobacter	0.995062	1.04058e-07	0
k__Bacteria;p__Proteobacteria;c__Betaproteobacteria;o__Burkholderiales;f__Oxalobacteraceae;g__	0.993754	6.91983e-05	5.97826e-05		k__Bacteria;p__Proteobacteria;c__Betaproteobacteria;o__Burkholderiales;f__Oxalobacteraceae;g__	0.983911	6.64932e-05	7.65217e-05
k__Bacteria;p__Proteobacteria;c__Betaproteobacteria;o__Burkholderiales;f__Oxalobacteraceae;g__Collimonas	0.604629	1.86709e-05	3.26087e-06		k__Bacteria;p__Proteobacteria;c__Betaproteobacteria;o__Burkholderiales;f__Oxalobacteraceae;g__Collimonas	0.556952	1.59209e-05	2.34783e-05
k__Bacteria;p__Proteobacteria;c__Betaproteobacteria;o__Burkholderiales;f__Oxalobacteraceae;g__Cupriavidus	0.985846	5.59072e-06	0		k__Bacteria;p__Proteobacteria;c__Betaproteobacteria;o__Burkholderiales;f__Oxalobacteraceae;g__Cupriavidus	0.320576	3.7461e-06	1.47826e-05
k__Bacteria;p__Proteobacteria;c__Betaproteobacteria;o__Burkholderiales;f__Oxalobacteraceae;g__Herbaspirillum	0.989213	9.96835e-05	7.71739e-05		k__Bacteria;p__Proteobacteria;c__Betaproteobacteria;o__Burkholderiales;f__Oxalobacteraceae;g__Herbaspirillum	0.229908	8.3871e-05	0.000134783
k__Bacteria;p__Proteobacteria;c__Betaproteobacteria;o__Burkholderiales;f__Oxalobacteraceae;g__Herminiimonas	0.991783	3.16456e-07	0		k__Bacteria;p__Proteobacteria;c__Betaproteobacteria;o__Burkholderiales;f__Oxalobacteraceae;g__Herminiimonas	0.991848	3.12175e-07	0
k__Bacteria;p__Proteobacteria;c__Betaproteobacteria;o__Burkholderiales;f__Oxalobacteraceae;g__Janthinobacterium	0.343333	2.95359e-06	4.34783e-06		k__Bacteria;p__Proteobacteria;c__Betaproteobacteria;o__Burkholderiales;f__Oxalobacteraceae;g__Janthinobacterium	0.782667	2.80957e-06	3.47826e-06
k__Bacteria;p__Proteobacteria;c__Betaproteobacteria;o__Burkholderiales;f__Oxalobacteraceae;g__Oxalobacter	0.850553	0.000177004	0.000188043		k__Bacteria;p__Proteobacteria;c__Betaproteobacteria;o__Burkholderiales;f__Oxalobacteraceae;g__Oxalobacter	0.909411	0.000178252	0.000170435
k__Bacteria;p__Proteobacteria;c__Betaproteobacteria;o__Burkholderiales;f__Oxalobacteraceae;g__Polynucleobacter	0.99467	1.05485e-07	0		k__Bacteria;p__Proteobacteria;c__Betaproteobacteria;o__Burkholderiales;f__Oxalobacteraceae;g__Polynucleobacter	0.996324	1.04058e-07	0
k__Bacteria;p__Proteobacteria;c__Betaproteobacteria;o__Burkholderiales;f__Oxalobacteraceae;g__Ralstonia	0.578329	2.21519e-06	1.08696e-06		k__Bacteria;p__Proteobacteria;c__Betaproteobacteria;o__Burkholderiales;f__Oxalobacteraceae;g__Ralstonia	0.551049	1.97711e-06	3.47826e-06
k__Bacteria;p__Proteobacteria;c__Betaproteobacteria;o__Ellin6067;f__;g__	0.982243	4.85232e-06	0		k__Bacteria;p__Proteobacteria;c__Betaproteobacteria;o__Ellin6067;f__;g__	0.597213	4.57856e-06	8.69565e-07
k__Bacteria;p__Proteobacteria;c__Betaproteobacteria;o__Gallionellales;f__Gallionellaceae;g__Gallionella	0.186473	8.33333e-06	1.41304e-05		k__Bacteria;p__Proteobacteria;c__Betaproteobacteria;o__Gallionellales;f__Gallionellaceae;g__Gallionella	0.82923	8.74089e-06	9.56522e-06
k__Bacteria;p__Proteobacteria;c__Betaproteobacteria;o__Hydrogenophilales;f__Hydrogenophilaceae;g__Thiobacillus	0.995321	1.05485e-07	0		k__Bacteria;p__Proteobacteria;c__Betaproteobacteria;o__Hydrogenophilales;f__Hydrogenophilaceae;g__Thiobacillus	0.995338	1.04058e-07	0
k__Bacteria;p__Proteobacteria;c__Betaproteobacteria;o__IS-44;f__;g__	0.995373	1.05485e-07	0		k__Bacteria;p__Proteobacteria;c__Betaproteobacteria;o__IS-44;f__;g__	0.995142	1.04058e-07	0
k__Bacteria;p__Proteobacteria;c__Betaproteobacteria;o__MKC10;f__;g__	0.566899	1.26582e-05	6.52174e-06		k__Bacteria;p__Proteobacteria;c__Betaproteobacteria;o__MKC10;f__;g__	0.900452	1.21748e-05	1.13043e-05
k__Bacteria;p__Proteobacteria;c__Betaproteobacteria;o__MND1;f__;g__	0.995432	1.05485e-07	0		k__Bacteria;p__Proteobacteria;c__Betaproteobacteria;o__MND1;f__;g__	0.995078	1.04058e-07	0
k__Bacteria;p__Proteobacteria;c__Betaproteobacteria;o__MWH-UniP1;f__;g__	0.98615	7.38397e-07	0		k__Bacteria;p__Proteobacteria;c__Betaproteobacteria;o__MWH-UniP1;f__;g__	0.0639807	3.12175e-07	3.47826e-06
k__Bacteria;p__Proteobacteria;c__Betaproteobacteria;o__Methylophilales;f__;g__	0.235735	3.53376e-05	1.73913e-05		k__Bacteria;p__Proteobacteria;c__Betaproteobacteria;o__Methylophilales;f__;g__	0.830589	3.41311e-05	3.91304e-05
k__Bacteria;p__Proteobacteria;c__Betaproteobacteria;o__Methylophilales;f__Methylophilaceae;g__	0.697839	1.79325e-06	1.08696e-06		k__Bacteria;p__Proteobacteria;c__Betaproteobacteria;o__Methylophilales;f__Methylophilaceae;g__	0.603188	1.97711e-06	8.69565e-07
k__Bacteria;p__Proteobacteria;c__Betaproteobacteria;o__Neisseriales;f__Neisseriaceae;g__	0.0938906	4.69409e-05	1.41304e-05		k__Bacteria;p__Proteobacteria;c__Betaproteobacteria;o__Neisseriales;f__Neisseriaceae;g__	0.940647	4.20395e-05	5.3913e-05
k__Bacteria;p__Proteobacteria;c__Betaproteobacteria;o__Neisseriales;f__Neisseriaceae;g__Aquitalea	0.993425	2.1097e-07	0		k__Bacteria;p__Proteobacteria;c__Betaproteobacteria;o__Neisseriales;f__Neisseriaceae;g__Aquitalea	0.993117	2.08117e-07	0
k__Bacteria;p__Proteobacteria;c__Betaproteobacteria;o__Neisseriales;f__Neisseriaceae;g__Conchiformibius	0.990073	4.21941e-07	0		k__Bacteria;p__Proteobacteria;c__Betaproteobacteria;o__Neisseriales;f__Neisseriaceae;g__Conchiformibius	0.990002	4.16233e-07	0
k__Bacteria;p__Proteobacteria;c__Betaproteobacteria;o__Neisseriales;f__Neisseriaceae;g__Kingella	0.986337	7.38397e-07	0		k__Bacteria;p__Proteobacteria;c__Betaproteobacteria;o__Neisseriales;f__Neisseriaceae;g__Kingella	0.191879	5.20291e-07	1.73913e-06
k__Bacteria;p__Proteobacteria;c__Betaproteobacteria;o__Neisseriales;f__Neisseriaceae;g__Neisseria	0.145614	8.83966e-05	4.23913e-05		k__Bacteria;p__Proteobacteria;c__Betaproteobacteria;o__Neisseriales;f__Neisseriaceae;g__Neisseria	0.766983	8.65765e-05	6.08696e-05
k__Bacteria;p__Proteobacteria;c__Betaproteobacteria;o__Neisseriales;f__Neisseriaceae;g__Vogesella	0.990279	4.21941e-07	0		k__Bacteria;p__Proteobacteria;c__Betaproteobacteria;o__Neisseriales;f__Neisseriaceae;g__Vogesella	0.990198	4.16233e-07	0
k__Bacteria;p__Proteobacteria;c__Betaproteobacteria;o__Nitrosomonadales;f__;g__	0.995614	1.05485e-07	0		k__Bacteria;p__Proteobacteria;c__Betaproteobacteria;o__Nitrosomonadales;f__;g__	0.99502	1.04058e-07	0
k__Bacteria;p__Proteobacteria;c__Betaproteobacteria;o__Nitrosomonadales;f__Nitrosomonadaceae;g__	0.343111	1.47679e-06	3.26087e-06		k__Bacteria;p__Proteobacteria;c__Betaproteobacteria;o__Nitrosomonadales;f__Nitrosomonadaceae;g__	0.0276223	1.45682e-06	4.34783e-06
k__Bacteria;p__Proteobacteria;c__Betaproteobacteria;o__Rhodocyclales;f__Rhodocyclaceae;g__	0.271361	9.21941e-05	1.95652e-05		k__Bacteria;p__Proteobacteria;c__Betaproteobacteria;o__Rhodocyclales;f__Rhodocyclaceae;g__	0.697441	8.12695e-05	0.00010087
k__Bacteria;p__Proteobacteria;c__Betaproteobacteria;o__Rhodocyclales;f__Rhodocyclaceae;g__Azoarcus	0.561133	8.43882e-07	1.08696e-06		k__Bacteria;p__Proteobacteria;c__Betaproteobacteria;o__Rhodocyclales;f__Rhodocyclaceae;g__Azoarcus	0.714307	8.32466e-07	8.69565e-07
k__Bacteria;p__Proteobacteria;c__Betaproteobacteria;o__Rhodocyclales;f__Rhodocyclaceae;g__Azospira	0.983992	2.00422e-06	0		k__Bacteria;p__Proteobacteria;c__Betaproteobacteria;o__Rhodocyclales;f__Rhodocyclaceae;g__Azospira	0.983213	1.97711e-06	0
k__Bacteria;p__Proteobacteria;c__Betaproteobacteria;o__Rhodocyclales;f__Rhodocyclaceae;g__C39	0.992777	2.1097e-07	0		k__Bacteria;p__Proteobacteria;c__Betaproteobacteria;o__Rhodocyclales;f__Rhodocyclaceae;g__C39	0.992828	2.08117e-07	0
k__Bacteria;p__Proteobacteria;c__Betaproteobacteria;o__Rhodocyclales;f__Rhodocyclaceae;g__Candidatus Accumulibacter	0.934017	2.00422e-06	2.17391e-06		k__Bacteria;p__Proteobacteria;c__Betaproteobacteria;o__Rhodocyclales;f__Rhodocyclaceae;g__Candidatus Accumulibacter	0.437093	2.18522e-06	3.47826e-06
k__Bacteria;p__Proteobacteria;c__Betaproteobacteria;o__Rhodocyclales;f__Rhodocyclaceae;g__Dechloromonas	0.9853	6.11814e-06	0		k__Bacteria;p__Proteobacteria;c__Betaproteobacteria;o__Rhodocyclales;f__Rhodocyclaceae;g__Dechloromonas	0.560722	5.82726e-06	8.69565e-07
k__Bacteria;p__Proteobacteria;c__Betaproteobacteria;o__Rhodocyclales;f__Rhodocyclaceae;g__Dok59	0.993645	2.1097e-07	0		k__Bacteria;p__Proteobacteria;c__Betaproteobacteria;o__Rhodocyclales;f__Rhodocyclaceae;g__Dok59	0.351122	1.04058e-07	8.69565e-07
k__Bacteria;p__Proteobacteria;c__Betaproteobacteria;o__Rhodocyclales;f__Rhodocyclaceae;g__K82	0.995211	1.05485e-07	0		k__Bacteria;p__Proteobacteria;c__Betaproteobacteria;o__Rhodocyclales;f__Rhodocyclaceae;g__K82	0.995316	1.04058e-07	0
k__Bacteria;p__Proteobacteria;c__Betaproteobacteria;o__Rhodocyclales;f__Rhodocyclaceae;g__KD1-23	0.687294	1.37131e-06	2.17391e-06		k__Bacteria;p__Proteobacteria;c__Betaproteobacteria;o__Rhodocyclales;f__Rhodocyclaceae;g__KD1-23	0.982837	2.18522e-06	0
k__Bacteria;p__Proteobacteria;c__Betaproteobacteria;o__Rhodocyclales;f__Rhodocyclaceae;g__Methyloversatilis	0.179776	1.16034e-06	5.43478e-06		k__Bacteria;p__Proteobacteria;c__Betaproteobacteria;o__Rhodocyclales;f__Rhodocyclaceae;g__Methyloversatilis	0.985408	1.66493e-06	0
k__Bacteria;p__Proteobacteria;c__Betaproteobacteria;o__Rhodocyclales;f__Rhodocyclaceae;g__Propionivibrio	0.0773913	1.37131e-06	5.43478e-06		k__Bacteria;p__Proteobacteria;c__Betaproteobacteria;o__Rhodocyclales;f__Rhodocyclaceae;g__Propionivibrio	0.357762	1.87305e-06	2.6087e-06
k__Bacteria;p__Proteobacteria;c__Betaproteobacteria;o__Rhodocyclales;f__Rhodocyclaceae;g__Rhodocyclus	0.993312	2.1097e-07	0		k__Bacteria;p__Proteobacteria;c__Betaproteobacteria;o__Rhodocyclales;f__Rhodocyclaceae;g__Rhodocyclus	0.146098	1.04058e-07	8.69565e-07
k__Bacteria;p__Proteobacteria;c__Betaproteobacteria;o__Rhodocyclales;f__Rhodocyclaceae;g__Sterolibacterium	0.99369	0	1.08696e-06		k__Bacteria;p__Proteobacteria;c__Betaproteobacteria;o__Rhodocyclales;f__Rhodocyclaceae;g__Sterolibacterium	0.995237	1.04058e-07	0
k__Bacteria;p__Proteobacteria;c__Betaproteobacteria;o__Rhodocyclales;f__Rhodocyclaceae;g__Sulfuritalea	0.591008	1.27637e-05	4.34783e-06		k__Bacteria;p__Proteobacteria;c__Betaproteobacteria;o__Rhodocyclales;f__Rhodocyclaceae;g__Sulfuritalea	0.317135	1.0718e-05	2e-05
k__Bacteria;p__Proteobacteria;c__Betaproteobacteria;o__Rhodocyclales;f__Rhodocyclaceae;g__Thauera	0.945447	6.32911e-06	5.43478e-06		k__Bacteria;p__Proteobacteria;c__Betaproteobacteria;o__Rhodocyclales;f__Rhodocyclaceae;g__Thauera	0.718682	5.7232e-06	9.56522e-06
k__Bacteria;p__Proteobacteria;c__Betaproteobacteria;o__Rhodocyclales;f__Rhodocyclaceae;g__Uliginosibacterium	0.993793	0	1.08696e-06		k__Bacteria;p__Proteobacteria;c__Betaproteobacteria;o__Rhodocyclales;f__Rhodocyclaceae;g__Uliginosibacterium	0.995348	1.04058e-07	0
k__Bacteria;p__Proteobacteria;c__Betaproteobacteria;o__Rhodocyclales;f__Rhodocyclaceae;g__Zoogloea	0.627524	0.00072173	0.000190217		k__Bacteria;p__Proteobacteria;c__Betaproteobacteria;o__Rhodocyclales;f__Rhodocyclaceae;g__Zoogloea	0.555041	0.000607804	0.0010287
k__Bacteria;p__Proteobacteria;c__Betaproteobacteria;o__SBla14;f__;g__	0.985852	2.1097e-06	0		k__Bacteria;p__Proteobacteria;c__Betaproteobacteria;o__SBla14;f__;g__	0.366121	1.66493e-06	3.47826e-06
k__Bacteria;p__Proteobacteria;c__Betaproteobacteria;o__SC-I-84;f__;g__	0.991304	3.16456e-07	0		k__Bacteria;p__Proteobacteria;c__Betaproteobacteria;o__SC-I-84;f__;g__	0.989959	4.16233e-07	0
k__Bacteria;p__Proteobacteria;c__Betaproteobacteria;o__Thiobacterales;f__;g__	0.49012	6.32911e-07	1.08696e-06		k__Bacteria;p__Proteobacteria;c__Betaproteobacteria;o__Thiobacterales;f__;g__	0.831388	6.2435e-07	8.69565e-07
k__Bacteria;p__Proteobacteria;c__Deltaproteobacteria;o__Bdellovibrionales;f__Bdellovibrionaceae;g__Bdellovibrio	0.995541	2.00422e-06	0		k__Bacteria;p__Proteobacteria;c__Deltaproteobacteria;o__Bdellovibrionales;f__Bdellovibrionaceae;g__Bdellovibrio	0.9951	1.97711e-06	0
k__Bacteria;p__Proteobacteria;c__Deltaproteobacteria;o__Desulfovibrionales;f__Desulfomicrobiaceae;g__	1	0	0		k__Bacteria;p__Proteobacteria;c__Deltaproteobacteria;o__Desulfovibrionales;f__Desulfomicrobiaceae;g__	0.995496	1.04058e-07	0
k__Bacteria;p__Proteobacteria;c__Deltaproteobacteria;o__Desulfovibrionales;f__Desulfomicrobiaceae;g__Desulfomicrobium	0.995417	3.16456e-07	0		k__Bacteria;p__Proteobacteria;c__Deltaproteobacteria;o__Desulfovibrionales;f__Desulfomicrobiaceae;g__Desulfomicrobium	0.993883	0	2.6087e-06
k__Bacteria;p__Proteobacteria;c__Deltaproteobacteria;o__Desulfovibrionales;f__Desulfovibrionaceae;g__	0.513269	9.83122e-05	6.08696e-05		k__Bacteria;p__Proteobacteria;c__Deltaproteobacteria;o__Desulfovibrionales;f__Desulfovibrionaceae;g__	0.771194	9.31322e-05	8.34783e-05
k__Bacteria;p__Proteobacteria;c__Deltaproteobacteria;o__Desulfovibrionales;f__Desulfovibrionaceae;g__Bilophila	0.803522	0.00167911	0.0018		k__Bacteria;p__Proteobacteria;c__Deltaproteobacteria;o__Desulfovibrionales;f__Desulfovibrionaceae;g__Bilophila	0.23333	0.00172466	0.00141652
k__Bacteria;p__Proteobacteria;c__Deltaproteobacteria;o__Desulfovibrionales;f__Desulfovibrionaceae;g__Desulfovibrio	0.229351	0.00115116	0.00156087		k__Bacteria;p__Proteobacteria;c__Deltaproteobacteria;o__Desulfovibrionales;f__Desulfovibrionaceae;g__Desulfovibrio	0.227473	0.00121571	0.000864348
k__Bacteria;p__Proteobacteria;c__Deltaproteobacteria;o__GMD14H09;f__;g__	0.845869	1.84599e-05	1.08696e-06		k__Bacteria;p__Proteobacteria;c__Deltaproteobacteria;o__GMD14H09;f__;g__	0.984405	1.83143e-05	0
k__Bacteria;p__Proteobacteria;c__Deltaproteobacteria;o__Myxococcales;f__;g__	0.987649	6.32911e-07	0		k__Bacteria;p__Proteobacteria;c__Deltaproteobacteria;o__Myxococcales;f__;g__	0.985901	6.2435e-07	0
k__Bacteria;p__Proteobacteria;c__Deltaproteobacteria;o__Myxococcales;f__0319-6G20;g__	0.9874	3.69198e-06	0		k__Bacteria;p__Proteobacteria;c__Deltaproteobacteria;o__Myxococcales;f__0319-6G20;g__	0.149846	2.28928e-06	1.13043e-05
k__Bacteria;p__Proteobacteria;c__Deltaproteobacteria;o__Myxococcales;f__Myxococcaceae;g__Myxococcus	0.995306	1.05485e-06	0		k__Bacteria;p__Proteobacteria;c__Deltaproteobacteria;o__Myxococcales;f__Myxococcaceae;g__Myxococcus	0.995354	1.04058e-06	0
k__Bacteria;p__Proteobacteria;c__Epsilonproteobacteria;o__Campylobacterales;f__Campylobacteraceae;g__Arcobacter	0.992169	3.16456e-07	0		k__Bacteria;p__Proteobacteria;c__Epsilonproteobacteria;o__Campylobacterales;f__Campylobacteraceae;g__Arcobacter	0.988416	5.20291e-07	0
k__Bacteria;p__Proteobacteria;c__Epsilonproteobacteria;o__Campylobacterales;f__Campylobacteraceae;g__Campylobacter	0.889992	0.000183228	0.000170652		k__Bacteria;p__Proteobacteria;c__Epsilonproteobacteria;o__Campylobacterales;f__Campylobacteraceae;g__Campylobacter	0.186463	0.000170552	0.00026087
k__Bacteria;p__Proteobacteria;c__Epsilonproteobacteria;o__Campylobacterales;f__Helicobacteraceae;g__	0.98712	2.53165e-06	0		k__Bacteria;p__Proteobacteria;c__Epsilonproteobacteria;o__Campylobacterales;f__Helicobacteraceae;g__	0.978176	2.4974e-06	0
k__Bacteria;p__Proteobacteria;c__Epsilonproteobacteria;o__Campylobacterales;f__Helicobacteraceae;g__Flexispira	0.995365	3.16456e-07	0		k__Bacteria;p__Proteobacteria;c__Epsilonproteobacteria;o__Campylobacterales;f__Helicobacteraceae;g__Flexispira	0.99529	3.12175e-07	0
k__Bacteria;p__Proteobacteria;c__Epsilonproteobacteria;o__Campylobacterales;f__Helicobacteraceae;g__Helicobacter	0.932112	7.59494e-05	1.08696e-06		k__Bacteria;p__Proteobacteria;c__Epsilonproteobacteria;o__Campylobacterales;f__Helicobacteraceae;g__Helicobacter	0.977404	7.5026e-05	0
k__Bacteria;p__Proteobacteria;c__Gammaproteobacteria;o__;f__;g__	0.622188	3.39662e-05	2.6087e-05		k__Bacteria;p__Proteobacteria;c__Gammaproteobacteria;o__;f__;g__	0.366028	3.28824e-05	4.17391e-05
k__Bacteria;p__Proteobacteria;c__Gammaproteobacteria;o__Aeromonadales;f__Aeromonadaceae;g__	0.546818	4.44093e-05	1.73913e-05		k__Bacteria;p__Proteobacteria;c__Gammaproteobacteria;o__Aeromonadales;f__Aeromonadaceae;g__	0.92871	4.67222e-05	4.6087e-05
k__Bacteria;p__Proteobacteria;c__Gammaproteobacteria;o__Aeromonadales;f__Aeromonadaceae;g__Tolumonas	0.555012	1.89873e-06	1.08696e-06		k__Bacteria;p__Proteobacteria;c__Gammaproteobacteria;o__Aeromonadales;f__Aeromonadaceae;g__Tolumonas	0.446371	1.56087e-06	2.6087e-06
k__Bacteria;p__Proteobacteria;c__Gammaproteobacteria;o__Aeromonadales;f__Succinivibrionaceae;g__	0.985636	3.27004e-06	0		k__Bacteria;p__Proteobacteria;c__Gammaproteobacteria;o__Aeromonadales;f__Succinivibrionaceae;g__	0.615045	2.80957e-06	3.47826e-06
k__Bacteria;p__Proteobacteria;c__Gammaproteobacteria;o__Aeromonadales;f__Succinivibrionaceae;g__Anaerobiospirillum	0.993272	2.1097e-07	0		k__Bacteria;p__Proteobacteria;c__Gammaproteobacteria;o__Aeromonadales;f__Succinivibrionaceae;g__Anaerobiospirillum	0.16882	1.04058e-07	8.69565e-07
k__Bacteria;p__Proteobacteria;c__Gammaproteobacteria;o__Aeromonadales;f__Succinivibrionaceae;g__Ruminobacter	0.989911	1.37131e-06	0		k__Bacteria;p__Proteobacteria;c__Gammaproteobacteria;o__Aeromonadales;f__Succinivibrionaceae;g__Ruminobacter	0.98816	1.35276e-06	0
k__Bacteria;p__Proteobacteria;c__Gammaproteobacteria;o__Aeromonadales;f__Succinivibrionaceae;g__Succinivibrio	0.699869	0.000233439	1.63043e-05		k__Bacteria;p__Proteobacteria;c__Gammaproteobacteria;o__Aeromonadales;f__Succinivibrionaceae;g__Succinivibrio	0.70096	0.000265765	1.04348e-05
k__Bacteria;p__Proteobacteria;c__Gammaproteobacteria;o__Alteromonadales;f__;g__	0.986131	7.38397e-07	0		k__Bacteria;p__Proteobacteria;c__Gammaproteobacteria;o__Alteromonadales;f__;g__	0.0556564	5.20291e-07	2.6087e-06
k__Bacteria;p__Proteobacteria;c__Gammaproteobacteria;o__Alteromonadales;f__211ds20;g__	0.993648	2.1097e-07	0		k__Bacteria;p__Proteobacteria;c__Gammaproteobacteria;o__Alteromonadales;f__211ds20;g__	0.304268	1.04058e-07	8.69565e-07
k__Bacteria;p__Proteobacteria;c__Gammaproteobacteria;o__Alteromonadales;f__Alteromonadaceae;g__	0.297323	4.85232e-06	1.08696e-06		k__Bacteria;p__Proteobacteria;c__Gammaproteobacteria;o__Alteromonadales;f__Alteromonadaceae;g__	0.621584	4.26639e-06	6.95652e-06
k__Bacteria;p__Proteobacteria;c__Gammaproteobacteria;o__Alteromonadales;f__Alteromonadaceae;g__Alteromonas	0.995365	1.05485e-07	0		k__Bacteria;p__Proteobacteria;c__Gammaproteobacteria;o__Alteromonadales;f__Alteromonadaceae;g__Alteromonas	0.99529	1.04058e-07	0
k__Bacteria;p__Proteobacteria;c__Gammaproteobacteria;o__Alteromonadales;f__Alteromonadaceae;g__BD2-13	0.993759	2.1097e-07	0		k__Bacteria;p__Proteobacteria;c__Gammaproteobacteria;o__Alteromonadales;f__Alteromonadaceae;g__BD2-13	0.992778	2.08117e-07	0
k__Bacteria;p__Proteobacteria;c__Gammaproteobacteria;o__Alteromonadales;f__Alteromonadaceae;g__Cellvibrio	0.985676	8.43882e-07	0		k__Bacteria;p__Proteobacteria;c__Gammaproteobacteria;o__Alteromonadales;f__Alteromonadaceae;g__Cellvibrio	0.960958	7.28408e-07	8.69565e-07
k__Bacteria;p__Proteobacteria;c__Gammaproteobacteria;o__Alteromonadales;f__Alteromonadaceae;g__Glaciecola	0.479228	2.95359e-06	1.08696e-06		k__Bacteria;p__Proteobacteria;c__Gammaproteobacteria;o__Alteromonadales;f__Alteromonadaceae;g__Glaciecola	0.0531584	2.18522e-06	7.82609e-06
k__Bacteria;p__Proteobacteria;c__Gammaproteobacteria;o__Alteromonadales;f__Alteromonadaceae;g__HB2-32-21	0.986259	1.37131e-06	0		k__Bacteria;p__Proteobacteria;c__Gammaproteobacteria;o__Alteromonadales;f__Alteromonadaceae;g__HB2-32-21	0.986266	1.35276e-06	0
k__Bacteria;p__Proteobacteria;c__Gammaproteobacteria;o__Alteromonadales;f__Alteromonadaceae;g__Microbulbifer	0.992159	3.16456e-07	0		k__Bacteria;p__Proteobacteria;c__Gammaproteobacteria;o__Alteromonadales;f__Alteromonadaceae;g__Microbulbifer	0.989484	0	2.6087e-06
k__Bacteria;p__Proteobacteria;c__Gammaproteobacteria;o__Alteromonadales;f__Alteromonadaceae;g__Spongiibacter	0.982969	1.16034e-06	0		k__Bacteria;p__Proteobacteria;c__Gammaproteobacteria;o__Alteromonadales;f__Alteromonadaceae;g__Spongiibacter	0.828593	9.36524e-07	1.73913e-06
k__Bacteria;p__Proteobacteria;c__Gammaproteobacteria;o__Alteromonadales;f__Alteromonadaceae;g__nsmpVI18	0.995482	1.05485e-07	0		k__Bacteria;p__Proteobacteria;c__Gammaproteobacteria;o__Alteromonadales;f__Alteromonadaceae;g__nsmpVI18	0.995163	1.04058e-07	0
k__Bacteria;p__Proteobacteria;c__Gammaproteobacteria;o__Alteromonadales;f__Colwelliaceae;g__	0.995394	1.05485e-07	0		k__Bacteria;p__Proteobacteria;c__Gammaproteobacteria;o__Alteromonadales;f__Colwelliaceae;g__	0.995259	1.04058e-07	0
k__Bacteria;p__Proteobacteria;c__Gammaproteobacteria;o__Alteromonadales;f__HTCC2188;g__	0.981343	2.00422e-05	0		k__Bacteria;p__Proteobacteria;c__Gammaproteobacteria;o__Alteromonadales;f__HTCC2188;g__	0.815833	1.9667e-05	8.69565e-07
k__Bacteria;p__Proteobacteria;c__Gammaproteobacteria;o__Alteromonadales;f__HTCC2188;g__HTCC	0.985858	8.43882e-07	0		k__Bacteria;p__Proteobacteria;c__Gammaproteobacteria;o__Alteromonadales;f__HTCC2188;g__HTCC	0.984307	9.36524e-07	0
k__Bacteria;p__Proteobacteria;c__Gammaproteobacteria;o__Alteromonadales;f__OM60;g__	0.806026	7.70042e-06	6.52174e-06		k__Bacteria;p__Proteobacteria;c__Gammaproteobacteria;o__Alteromonadales;f__OM60;g__	0.0451489	6.86785e-06	1.56522e-05
k__Bacteria;p__Proteobacteria;c__Gammaproteobacteria;o__Alteromonadales;f__OM60;g__Congregibacter	0.989985	4.21941e-07	0		k__Bacteria;p__Proteobacteria;c__Gammaproteobacteria;o__Alteromonadales;f__OM60;g__Congregibacter	0.258695	3.12175e-07	8.69565e-07
k__Bacteria;p__Proteobacteria;c__Gammaproteobacteria;o__Alteromonadales;f__Psychromonadaceae;g__	0.993184	2.1097e-07	0		k__Bacteria;p__Proteobacteria;c__Gammaproteobacteria;o__Alteromonadales;f__Psychromonadaceae;g__	0.0677004	1.04058e-07	8.69565e-07
k__Bacteria;p__Proteobacteria;c__Gammaproteobacteria;o__Alteromonadales;f__Shewanellaceae;g__Shewanella	0.98767	1.26582e-06	0		k__Bacteria;p__Proteobacteria;c__Gammaproteobacteria;o__Alteromonadales;f__Shewanellaceae;g__Shewanella	0.879298	1.14464e-06	8.69565e-07
k__Bacteria;p__Proteobacteria;c__Gammaproteobacteria;o__Alteromonadales;f__[Chromatiaceae];g__	0.248539	5.80169e-06	1.08696e-06		k__Bacteria;p__Proteobacteria;c__Gammaproteobacteria;o__Alteromonadales;f__[Chromatiaceae];g__	0.0261967	4.9948e-06	1.73913e-05
k__Bacteria;p__Proteobacteria;c__Gammaproteobacteria;o__Alteromonadales;f__[Chromatiaceae];g__Alishewanella	0.991882	3.16456e-07	0		k__Bacteria;p__Proteobacteria;c__Gammaproteobacteria;o__Alteromonadales;f__[Chromatiaceae];g__Alishewanella	0.465972	3.12175e-07	8.69565e-07
k__Bacteria;p__Proteobacteria;c__Gammaproteobacteria;o__Alteromonadales;f__[Chromatiaceae];g__Rheinheimera	0.993168	2.1097e-07	0		k__Bacteria;p__Proteobacteria;c__Gammaproteobacteria;o__Alteromonadales;f__[Chromatiaceae];g__Rheinheimera	0.993138	2.08117e-07	0
k__Bacteria;p__Proteobacteria;c__Gammaproteobacteria;o__Cardiobacteriales;f__;g__	0.995711	1.05485e-07	0		k__Bacteria;p__Proteobacteria;c__Gammaproteobacteria;o__Cardiobacteriales;f__;g__	0.994197	0	8.69565e-07
k__Bacteria;p__Proteobacteria;c__Gammaproteobacteria;o__Cardiobacteriales;f__Cardiobacteriaceae;g__	0.989654	4.21941e-07	0		k__Bacteria;p__Proteobacteria;c__Gammaproteobacteria;o__Cardiobacteriales;f__Cardiobacteriaceae;g__	0.987927	6.2435e-07	0
k__Bacteria;p__Proteobacteria;c__Gammaproteobacteria;o__Cardiobacteriales;f__Cardiobacteriaceae;g__Cardiobacterium	0.972788	1.26582e-06	1.08696e-06		k__Bacteria;p__Proteobacteria;c__Gammaproteobacteria;o__Cardiobacteriales;f__Cardiobacteriaceae;g__Cardiobacterium	0.987651	1.35276e-06	0
k__Bacteria;p__Proteobacteria;c__Gammaproteobacteria;o__Chromatiales;f__;g__	0.633036	3.59705e-05	2.82609e-05		k__Bacteria;p__Proteobacteria;c__Gammaproteobacteria;o__Chromatiales;f__;g__	0.909253	3.5692e-05	4.08696e-05
k__Bacteria;p__Proteobacteria;c__Gammaproteobacteria;o__Chromatiales;f__Chromatiaceae;g__	0.688111	5.27426e-07	1.08696e-06		k__Bacteria;p__Proteobacteria;c__Gammaproteobacteria;o__Chromatiales;f__Chromatiaceae;g__	0.986821	6.2435e-07	0
k__Bacteria;p__Proteobacteria;c__Gammaproteobacteria;o__Chromatiales;f__Chromatiaceae;g__Allochromatium	0.995564	1.05485e-07	0		k__Bacteria;p__Proteobacteria;c__Gammaproteobacteria;o__Chromatiales;f__Chromatiaceae;g__Allochromatium	0.994934	1.04058e-07	0
k__Bacteria;p__Proteobacteria;c__Gammaproteobacteria;o__Chromatiales;f__Chromatiaceae;g__Nitrosococcus	0.995314	1.05485e-07	0		k__Bacteria;p__Proteobacteria;c__Gammaproteobacteria;o__Chromatiales;f__Chromatiaceae;g__Nitrosococcus	0.995205	1.04058e-07	0
k__Bacteria;p__Proteobacteria;c__Gammaproteobacteria;o__Chromatiales;f__Ectothiorhodospiraceae;g__	0.986207	7.38397e-07	0		k__Bacteria;p__Proteobacteria;c__Gammaproteobacteria;o__Chromatiales;f__Ectothiorhodospiraceae;g__	0.986246	7.28408e-07	0
k__Bacteria;p__Proteobacteria;c__Gammaproteobacteria;o__Enterobacteriales;f__Enterobacteriaceae;g__	0.572521	0.00198059	0.00396957		k__Bacteria;p__Proteobacteria;c__Gammaproteobacteria;o__Enterobacteriales;f__Enterobacteriaceae;g__	0.630818	0.00222664	0.00136696
k__Bacteria;p__Proteobacteria;c__Gammaproteobacteria;o__Enterobacteriales;f__Enterobacteriaceae;g__Citrobacter	0.754601	8.96624e-06	7.6087e-06		k__Bacteria;p__Proteobacteria;c__Gammaproteobacteria;o__Enterobacteriales;f__Enterobacteriaceae;g__Citrobacter	0.0595002	8.53278e-06	1.56522e-05
k__Bacteria;p__Proteobacteria;c__Gammaproteobacteria;o__Enterobacteriales;f__Enterobacteriaceae;g__Dickeya	0.990176	4.21941e-07	0		k__Bacteria;p__Proteobacteria;c__Gammaproteobacteria;o__Enterobacteriales;f__Enterobacteriaceae;g__Dickeya	0.989575	4.16233e-07	0
k__Bacteria;p__Proteobacteria;c__Gammaproteobacteria;o__Enterobacteriales;f__Enterobacteriaceae;g__Enterobacter	0.212615	1.00211e-05	1.41304e-05		k__Bacteria;p__Proteobacteria;c__Gammaproteobacteria;o__Enterobacteriales;f__Enterobacteriaceae;g__Enterobacter	0.107179	9.67742e-06	1.91304e-05
k__Bacteria;p__Proteobacteria;c__Gammaproteobacteria;o__Enterobacteriales;f__Enterobacteriaceae;g__Erwinia	0.735243	6.70886e-05	5.1087e-05		k__Bacteria;p__Proteobacteria;c__Gammaproteobacteria;o__Enterobacteriales;f__Enterobacteriaceae;g__Erwinia	0.20261	6.51405e-05	0.000110435
k__Bacteria;p__Proteobacteria;c__Gammaproteobacteria;o__Enterobacteriales;f__Enterobacteriaceae;g__Gluconacetobacter	0.995388	1.05485e-07	0		k__Bacteria;p__Proteobacteria;c__Gammaproteobacteria;o__Enterobacteriales;f__Enterobacteriaceae;g__Gluconacetobacter	0.995126	1.04058e-07	0
k__Bacteria;p__Proteobacteria;c__Gammaproteobacteria;o__Enterobacteriales;f__Enterobacteriaceae;g__Klebsiella	0.312497	1.70886e-05	2.06522e-05		k__Bacteria;p__Proteobacteria;c__Gammaproteobacteria;o__Enterobacteriales;f__Enterobacteriaceae;g__Klebsiella	0.696383	1.80021e-05	2.43478e-05
k__Bacteria;p__Proteobacteria;c__Gammaproteobacteria;o__Enterobacteriales;f__Enterobacteriaceae;g__Morganella	0.812062	0.0010597	0.000792391		k__Bacteria;p__Proteobacteria;c__Gammaproteobacteria;o__Enterobacteriales;f__Enterobacteriaceae;g__Morganella	0.261938	0.00109428	0.00293043
k__Bacteria;p__Proteobacteria;c__Gammaproteobacteria;o__Enterobacteriales;f__Enterobacteriaceae;g__Photorhabdus	1	0	0		k__Bacteria;p__Proteobacteria;c__Gammaproteobacteria;o__Enterobacteriales;f__Enterobacteriaceae;g__Photorhabdus	0.995491	1.04058e-07	0
k__Bacteria;p__Proteobacteria;c__Gammaproteobacteria;o__Enterobacteriales;f__Enterobacteriaceae;g__Plesiomonas	0.460261	7.01477e-05	4.56522e-05		k__Bacteria;p__Proteobacteria;c__Gammaproteobacteria;o__Enterobacteriales;f__Enterobacteriaceae;g__Plesiomonas	0.86061	6.7846e-05	7.21739e-05
k__Bacteria;p__Proteobacteria;c__Gammaproteobacteria;o__Enterobacteriales;f__Enterobacteriaceae;g__Proteus	0.448401	0.00189262	1.84783e-05		k__Bacteria;p__Proteobacteria;c__Gammaproteobacteria;o__Enterobacteriales;f__Enterobacteriaceae;g__Proteus	0.77178	0.00153694	0.000369565
k__Bacteria;p__Proteobacteria;c__Gammaproteobacteria;o__Enterobacteriales;f__Enterobacteriaceae;g__Providencia	0.954396	6.75105e-05	0.000106522		k__Bacteria;p__Proteobacteria;c__Gammaproteobacteria;o__Enterobacteriales;f__Enterobacteriaceae;g__Providencia	0.0446113	4.24558e-05	0.000289565
k__Bacteria;p__Proteobacteria;c__Gammaproteobacteria;o__Enterobacteriales;f__Enterobacteriaceae;g__Salmonella	0.0103657	4.21941e-07	3.26087e-06		k__Bacteria;p__Proteobacteria;c__Gammaproteobacteria;o__Enterobacteriales;f__Enterobacteriaceae;g__Salmonella	0.678106	7.28408e-07	1.73913e-06
k__Bacteria;p__Proteobacteria;c__Gammaproteobacteria;o__Enterobacteriales;f__Enterobacteriaceae;g__Serratia	0.171852	0.00111435	0.000198913		k__Bacteria;p__Proteobacteria;c__Gammaproteobacteria;o__Enterobacteriales;f__Enterobacteriaceae;g__Serratia	0.588257	0.00107638	0.000569565
k__Bacteria;p__Proteobacteria;c__Gammaproteobacteria;o__Enterobacteriales;f__Enterobacteriaceae;g__Sodalis	0.523261	2.63713e-06	3.26087e-06		k__Bacteria;p__Proteobacteria;c__Gammaproteobacteria;o__Enterobacteriales;f__Enterobacteriaceae;g__Sodalis	0.658414	2.60146e-06	5.21739e-06
k__Bacteria;p__Proteobacteria;c__Gammaproteobacteria;o__Enterobacteriales;f__Enterobacteriaceae;g__Trabulsiella	0.190014	1.39241e-05	2.06522e-05		k__Bacteria;p__Proteobacteria;c__Gammaproteobacteria;o__Enterobacteriales;f__Enterobacteriaceae;g__Trabulsiella	0.738335	1.436e-05	1.91304e-05
k__Bacteria;p__Proteobacteria;c__Gammaproteobacteria;o__Enterobacteriales;f__Enterobacteriaceae;g__Yersinia	0.99202	3.16456e-07	0		k__Bacteria;p__Proteobacteria;c__Gammaproteobacteria;o__Enterobacteriales;f__Enterobacteriaceae;g__Yersinia	0.331997	2.08117e-07	8.69565e-07
k__Bacteria;p__Proteobacteria;c__Gammaproteobacteria;o__HOC36;f__;g__	0.993341	2.1097e-07	0		k__Bacteria;p__Proteobacteria;c__Gammaproteobacteria;o__HOC36;f__;g__	0.993251	2.08117e-07	0
k__Bacteria;p__Proteobacteria;c__Gammaproteobacteria;o__HTCC2188;f__;g__	0.993041	2.1097e-07	0		k__Bacteria;p__Proteobacteria;c__Gammaproteobacteria;o__HTCC2188;f__;g__	0.27382	2.08117e-07	8.69565e-07
k__Bacteria;p__Proteobacteria;c__Gammaproteobacteria;o__Legionellales;f__;g__	0.989524	8.43882e-07	0		k__Bacteria;p__Proteobacteria;c__Gammaproteobacteria;o__Legionellales;f__;g__	0.983926	8.32466e-07	0
k__Bacteria;p__Proteobacteria;c__Gammaproteobacteria;o__Legionellales;f__Coxiellaceae;g__	0.990285	4.21941e-07	0		k__Bacteria;p__Proteobacteria;c__Gammaproteobacteria;o__Legionellales;f__Coxiellaceae;g__	0.360093	3.12175e-07	8.69565e-07
k__Bacteria;p__Proteobacteria;c__Gammaproteobacteria;o__Legionellales;f__Legionellaceae;g__Legionella	0.995556	1.05485e-07	0		k__Bacteria;p__Proteobacteria;c__Gammaproteobacteria;o__Legionellales;f__Legionellaceae;g__Legionella	0.995084	1.04058e-07	0
k__Bacteria;p__Proteobacteria;c__Gammaproteobacteria;o__Methylococcales;f__;g__	0.982536	2.42616e-06	0		k__Bacteria;p__Proteobacteria;c__Gammaproteobacteria;o__Methylococcales;f__;g__	0.622491	2.39334e-06	8.69565e-07
k__Bacteria;p__Proteobacteria;c__Gammaproteobacteria;o__Methylococcales;f__Methylococcaceae;g__Methylomonas	0.995285	3.16456e-07	0		k__Bacteria;p__Proteobacteria;c__Gammaproteobacteria;o__Methylococcales;f__Methylococcaceae;g__Methylomonas	0.995237	3.12175e-07	0
k__Bacteria;p__Proteobacteria;c__Gammaproteobacteria;o__Oceanospirillales;f__;g__	0.984967	9.49367e-07	0		k__Bacteria;p__Proteobacteria;c__Gammaproteobacteria;o__Oceanospirillales;f__;g__	0.985334	9.36524e-07	0
k__Bacteria;p__Proteobacteria;c__Gammaproteobacteria;o__Oceanospirillales;f__Alcanivoracaceae;g__Alcanivorax	0.995535	2.1097e-07	0		k__Bacteria;p__Proteobacteria;c__Gammaproteobacteria;o__Oceanospirillales;f__Alcanivoracaceae;g__Alcanivorax	0.994966	2.08117e-07	0
k__Bacteria;p__Proteobacteria;c__Gammaproteobacteria;o__Oceanospirillales;f__Endozoicimonaceae;g__	0.991318	3.16456e-07	0		k__Bacteria;p__Proteobacteria;c__Gammaproteobacteria;o__Oceanospirillales;f__Endozoicimonaceae;g__	0.0605401	2.08117e-07	8.69565e-07
k__Bacteria;p__Proteobacteria;c__Gammaproteobacteria;o__Oceanospirillales;f__Halomonadaceae;g__Candidatus Portiera	0.981918	1.47679e-06	0		k__Bacteria;p__Proteobacteria;c__Gammaproteobacteria;o__Oceanospirillales;f__Halomonadaceae;g__Candidatus Portiera	0.0237718	1.2487e-06	5.21739e-06
k__Bacteria;p__Proteobacteria;c__Gammaproteobacteria;o__Oceanospirillales;f__Oceanospirillaceae;g__	0.842545	5.90717e-06	5.43478e-06		k__Bacteria;p__Proteobacteria;c__Gammaproteobacteria;o__Oceanospirillales;f__Oceanospirillaceae;g__	0.13929	6.45161e-06	8.69565e-07
k__Bacteria;p__Proteobacteria;c__Gammaproteobacteria;o__Oceanospirillales;f__Oceanospirillaceae;g__Amphritea	0.334325	4.21941e-07	1.08696e-06		k__Bacteria;p__Proteobacteria;c__Gammaproteobacteria;o__Oceanospirillales;f__Oceanospirillaceae;g__Amphritea	0.988776	5.20291e-07	0
k__Bacteria;p__Proteobacteria;c__Gammaproteobacteria;o__Oceanospirillales;f__Oceanospirillaceae;g__Oceanospirillum	0.995447	1.05485e-07	0		k__Bacteria;p__Proteobacteria;c__Gammaproteobacteria;o__Oceanospirillales;f__Oceanospirillaceae;g__Oceanospirillum	0.995062	1.04058e-07	0
k__Bacteria;p__Proteobacteria;c__Gammaproteobacteria;o__Oceanospirillales;f__Oceanospirillaceae;g__Oleibacter	0.995306	1.05485e-07	0		k__Bacteria;p__Proteobacteria;c__Gammaproteobacteria;o__Oceanospirillales;f__Oceanospirillaceae;g__Oleibacter	0.995354	1.04058e-07	0
k__Bacteria;p__Proteobacteria;c__Gammaproteobacteria;o__Oceanospirillales;f__Oleiphilaceae;g__	0.988632	5.27426e-07	0		k__Bacteria;p__Proteobacteria;c__Gammaproteobacteria;o__Oceanospirillales;f__Oleiphilaceae;g__	0.989961	5.20291e-07	0
k__Bacteria;p__Proteobacteria;c__Gammaproteobacteria;o__Oceanospirillales;f__SUP05;g__	0.210415	8.43882e-07	2.17391e-06		k__Bacteria;p__Proteobacteria;c__Gammaproteobacteria;o__Oceanospirillales;f__SUP05;g__	0.500554	8.32466e-07	1.73913e-06
k__Bacteria;p__Proteobacteria;c__Gammaproteobacteria;o__Oceanospirillales;f__Saccharospirillaceae;g__ML110J-20	0.993554	2.1097e-07	0		k__Bacteria;p__Proteobacteria;c__Gammaproteobacteria;o__Oceanospirillales;f__Saccharospirillaceae;g__ML110J-20	0.993074	2.08117e-07	0
k__Bacteria;p__Proteobacteria;c__Gammaproteobacteria;o__Oceanospirillales;f__Saccharospirillaceae;g__Reinekea	0.983937	1.62447e-05	0		k__Bacteria;p__Proteobacteria;c__Gammaproteobacteria;o__Oceanospirillales;f__Saccharospirillaceae;g__Reinekea	0.508471	1.27992e-05	2.95652e-05
k__Bacteria;p__Proteobacteria;c__Gammaproteobacteria;o__PYR10d3;f__;g__	0.726423	1.29747e-05	1.19565e-05		k__Bacteria;p__Proteobacteria;c__Gammaproteobacteria;o__PYR10d3;f__;g__	0.0347414	1.20708e-05	2.43478e-05
k__Bacteria;p__Proteobacteria;c__Gammaproteobacteria;o__Pasteurellales;f__Pasteurellaceae;g__	0.389594	4.57806e-05	1.52174e-05		k__Bacteria;p__Proteobacteria;c__Gammaproteobacteria;o__Pasteurellales;f__Pasteurellaceae;g__	0.622126	3.98543e-05	7.47826e-05
k__Bacteria;p__Proteobacteria;c__Gammaproteobacteria;o__Pasteurellales;f__Pasteurellaceae;g__Actinobacillus	0.980794	2.53165e-06	0		k__Bacteria;p__Proteobacteria;c__Gammaproteobacteria;o__Pasteurellales;f__Pasteurellaceae;g__Actinobacillus	0.93265	2.39334e-06	2.6087e-06
k__Bacteria;p__Proteobacteria;c__Gammaproteobacteria;o__Pasteurellales;f__Pasteurellaceae;g__Aggregatibacter	0.367663	9.08228e-05	5.43478e-05		k__Bacteria;p__Proteobacteria;c__Gammaproteobacteria;o__Pasteurellales;f__Pasteurellaceae;g__Aggregatibacter	0.165864	9.70864e-05	2.34783e-05
k__Bacteria;p__Proteobacteria;c__Gammaproteobacteria;o__Pasteurellales;f__Pasteurellaceae;g__Bibersteinia	0.987464	5.27426e-07	0		k__Bacteria;p__Proteobacteria;c__Gammaproteobacteria;o__Pasteurellales;f__Pasteurellaceae;g__Bibersteinia	0.988669	5.20291e-07	0
k__Bacteria;p__Proteobacteria;c__Gammaproteobacteria;o__Pasteurellales;f__Pasteurellaceae;g__Chelonobacter	0.988477	5.27426e-07	0		k__Bacteria;p__Proteobacteria;c__Gammaproteobacteria;o__Pasteurellales;f__Pasteurellaceae;g__Chelonobacter	0.98881	5.20291e-07	0
k__Bacteria;p__Proteobacteria;c__Gammaproteobacteria;o__Pasteurellales;f__Pasteurellaceae;g__Haemophilus	0.543969	0.0013096	0.00104239		k__Bacteria;p__Proteobacteria;c__Gammaproteobacteria;o__Pasteurellales;f__Pasteurellaceae;g__Haemophilus	0.296894	0.00114527	0.00216696
k__Bacteria;p__Proteobacteria;c__Gammaproteobacteria;o__Pasteurellales;f__Pasteurellaceae;g__Pasteurella	0.995482	1.05485e-07	0		k__Bacteria;p__Proteobacteria;c__Gammaproteobacteria;o__Pasteurellales;f__Pasteurellaceae;g__Pasteurella	0.995163	1.04058e-07	0
k__Bacteria;p__Proteobacteria;c__Gammaproteobacteria;o__Pseudomonadales;f__Moraxellaceae;g__	0.56758	0.000213819	4.45652e-05		k__Bacteria;p__Proteobacteria;c__Gammaproteobacteria;o__Pseudomonadales;f__Moraxellaceae;g__	0.561879	0.000225286	4.86957e-05
k__Bacteria;p__Proteobacteria;c__Gammaproteobacteria;o__Pseudomonadales;f__Moraxellaceae;g__Acinetobacter	0.35221	0.00833333	0.000926087		k__Bacteria;p__Proteobacteria;c__Gammaproteobacteria;o__Pseudomonadales;f__Moraxellaceae;g__Acinetobacter	0.875842	0.00820635	0.0109922
k__Bacteria;p__Proteobacteria;c__Gammaproteobacteria;o__Pseudomonadales;f__Moraxellaceae;g__Enhydrobacter	0.799314	1.12869e-05	3.26087e-06		k__Bacteria;p__Proteobacteria;c__Gammaproteobacteria;o__Pseudomonadales;f__Moraxellaceae;g__Enhydrobacter	0.808539	9.36524e-06	2e-05
k__Bacteria;p__Proteobacteria;c__Gammaproteobacteria;o__Pseudomonadales;f__Moraxellaceae;g__Moraxella	0.985654	6.32911e-06	0		k__Bacteria;p__Proteobacteria;c__Gammaproteobacteria;o__Pseudomonadales;f__Moraxellaceae;g__Moraxella	0.262082	1.04058e-06	4.43478e-05
k__Bacteria;p__Proteobacteria;c__Gammaproteobacteria;o__Pseudomonadales;f__Moraxellaceae;g__Perlucidibaca	0.995476	1.05485e-07	0		k__Bacteria;p__Proteobacteria;c__Gammaproteobacteria;o__Pseudomonadales;f__Moraxellaceae;g__Perlucidibaca	0.99503	1.04058e-07	0
k__Bacteria;p__Proteobacteria;c__Gammaproteobacteria;o__Pseudomonadales;f__Moraxellaceae;g__Psychrobacter	0.982239	4.53586e-06	0		k__Bacteria;p__Proteobacteria;c__Gammaproteobacteria;o__Pseudomonadales;f__Moraxellaceae;g__Psychrobacter	0.981728	5.70239e-05	0
k__Bacteria;p__Proteobacteria;c__Gammaproteobacteria;o__Pseudomonadales;f__Pseudomonadaceae;g__	0.267944	3.96624e-05	7.6087e-06		k__Bacteria;p__Proteobacteria;c__Gammaproteobacteria;o__Pseudomonadales;f__Pseudomonadaceae;g__	0.958162	3.86056e-05	4.69565e-05
k__Bacteria;p__Proteobacteria;c__Gammaproteobacteria;o__Pseudomonadales;f__Pseudomonadaceae;g__Azomonas	0.99552	1.05485e-07	0		k__Bacteria;p__Proteobacteria;c__Gammaproteobacteria;o__Pseudomonadales;f__Pseudomonadaceae;g__Azomonas	1	0	0
k__Bacteria;p__Proteobacteria;c__Gammaproteobacteria;o__Pseudomonadales;f__Pseudomonadaceae;g__Azorhizophilus	0.991607	3.16456e-07	0		k__Bacteria;p__Proteobacteria;c__Gammaproteobacteria;o__Pseudomonadales;f__Pseudomonadaceae;g__Azorhizophilus	0.991307	3.12175e-07	0
k__Bacteria;p__Proteobacteria;c__Gammaproteobacteria;o__Pseudomonadales;f__Pseudomonadaceae;g__Pseudomonas	0.499398	0.00143724	0.000115217		k__Bacteria;p__Proteobacteria;c__Gammaproteobacteria;o__Pseudomonadales;f__Pseudomonadaceae;g__Pseudomonas	0.644691	0.00140052	0.000307826
k__Bacteria;p__Proteobacteria;c__Gammaproteobacteria;o__Thiohalorhabdales;f__;g__	0.58838	8.02743e-05	6.95652e-05		k__Bacteria;p__Proteobacteria;c__Gammaproteobacteria;o__Thiohalorhabdales;f__;g__	0.0720899	7.65869e-05	0.000106957
k__Bacteria;p__Proteobacteria;c__Gammaproteobacteria;o__Thiotrichales;f__Piscirickettsiaceae;g__	0.265789	2.1097e-06	3.26087e-06		k__Bacteria;p__Proteobacteria;c__Gammaproteobacteria;o__Thiotrichales;f__Piscirickettsiaceae;g__	0.510236	2.18522e-06	1.73913e-06
k__Bacteria;p__Proteobacteria;c__Gammaproteobacteria;o__Thiotrichales;f__Piscirickettsiaceae;g__Methylophaga	0.578244	5.16878e-06	2.17391e-06		k__Bacteria;p__Proteobacteria;c__Gammaproteobacteria;o__Thiotrichales;f__Piscirickettsiaceae;g__Methylophaga	0.811791	4.68262e-06	4.34783e-06
k__Bacteria;p__Proteobacteria;c__Gammaproteobacteria;o__Thiotrichales;f__Thiotrichaceae;g__	0.41596	8.43882e-06	1.08696e-06		k__Bacteria;p__Proteobacteria;c__Gammaproteobacteria;o__Thiotrichales;f__Thiotrichaceae;g__	0.657196	8.63684e-06	2.6087e-06
k__Bacteria;p__Proteobacteria;c__Gammaproteobacteria;o__Thiotrichales;f__Thiotrichaceae;g__Cocleimonas	0.480665	8.01688e-06	2.17391e-06		k__Bacteria;p__Proteobacteria;c__Gammaproteobacteria;o__Thiotrichales;f__Thiotrichaceae;g__Cocleimonas	0.199231	6.55567e-06	1.47826e-05
k__Bacteria;p__Proteobacteria;c__Gammaproteobacteria;o__Thiotrichales;f__Thiotrichaceae;g__E8	0.847667	7.38397e-07	1.08696e-06		k__Bacteria;p__Proteobacteria;c__Gammaproteobacteria;o__Thiotrichales;f__Thiotrichaceae;g__E8	0.940481	9.36524e-07	8.69565e-07
k__Bacteria;p__Proteobacteria;c__Gammaproteobacteria;o__Thiotrichales;f__Thiotrichaceae;g__Thiothrix	0.2669	1.26582e-05	6.52174e-06		k__Bacteria;p__Proteobacteria;c__Gammaproteobacteria;o__Thiotrichales;f__Thiotrichaceae;g__Thiothrix	0.454722	1.16545e-05	1.56522e-05
k__Bacteria;p__Proteobacteria;c__Gammaproteobacteria;o__Vibrionales;f__Pseudoalteromonadaceae;g__Pseudoalteromonas	0.986643	1.37131e-06	0		k__Bacteria;p__Proteobacteria;c__Gammaproteobacteria;o__Vibrionales;f__Pseudoalteromonadaceae;g__Pseudoalteromonas	0.927816	1.2487e-06	8.69565e-07
k__Bacteria;p__Proteobacteria;c__Gammaproteobacteria;o__Vibrionales;f__Vibrionaceae;g__Photobacterium	0.175441	4.21941e-07	3.26087e-06		k__Bacteria;p__Proteobacteria;c__Gammaproteobacteria;o__Vibrionales;f__Vibrionaceae;g__Photobacterium	0.58312	6.2435e-07	8.69565e-07
k__Bacteria;p__Proteobacteria;c__Gammaproteobacteria;o__Vibrionales;f__Vibrionaceae;g__Vibrio	0.995556	1.05485e-07	0		k__Bacteria;p__Proteobacteria;c__Gammaproteobacteria;o__Vibrionales;f__Vibrionaceae;g__Vibrio	0.995084	1.04058e-07	0
k__Bacteria;p__Proteobacteria;c__Gammaproteobacteria;o__Xanthomonadales;f__Sinobacteraceae;g__	0.512566	3.18565e-05	1.30435e-05		k__Bacteria;p__Proteobacteria;c__Gammaproteobacteria;o__Xanthomonadales;f__Sinobacteraceae;g__	0.423664	2.98647e-05	4.69565e-05
k__Bacteria;p__Proteobacteria;c__Gammaproteobacteria;o__Xanthomonadales;f__Sinobacteraceae;g__Hydrocarboniphaga	0.995064	1.05485e-07	0		k__Bacteria;p__Proteobacteria;c__Gammaproteobacteria;o__Xanthomonadales;f__Sinobacteraceae;g__Hydrocarboniphaga	0.993491	0	8.69565e-07
k__Bacteria;p__Proteobacteria;c__Gammaproteobacteria;o__Xanthomonadales;f__Xanthomonadaceae;g__	0.326089	0.00100939	0.000122826		k__Bacteria;p__Proteobacteria;c__Gammaproteobacteria;o__Xanthomonadales;f__Xanthomonadaceae;g__	0.3721	0.00106223	0.000162609
k__Bacteria;p__Proteobacteria;c__Gammaproteobacteria;o__Xanthomonadales;f__Xanthomonadaceae;g__Dokdonella	0.98165	4.64135e-06	0		k__Bacteria;p__Proteobacteria;c__Gammaproteobacteria;o__Xanthomonadales;f__Xanthomonadaceae;g__Dokdonella	0.938602	4.26639e-06	2.6087e-06
k__Bacteria;p__Proteobacteria;c__Gammaproteobacteria;o__Xanthomonadales;f__Xanthomonadaceae;g__Luteibacter	0.99527	1.05485e-07	0		k__Bacteria;p__Proteobacteria;c__Gammaproteobacteria;o__Xanthomonadales;f__Xanthomonadaceae;g__Luteibacter	0.995253	1.04058e-07	0
k__Bacteria;p__Proteobacteria;c__Gammaproteobacteria;o__Xanthomonadales;f__Xanthomonadaceae;g__Luteimonas	0.99201	3.16456e-07	0		k__Bacteria;p__Proteobacteria;c__Gammaproteobacteria;o__Xanthomonadales;f__Xanthomonadaceae;g__Luteimonas	0.991073	3.12175e-07	0
k__Bacteria;p__Proteobacteria;c__Gammaproteobacteria;o__Xanthomonadales;f__Xanthomonadaceae;g__Lysobacter	0.69028	3.27004e-06	1.08696e-06		k__Bacteria;p__Proteobacteria;c__Gammaproteobacteria;o__Xanthomonadales;f__Xanthomonadaceae;g__Lysobacter	0.507196	2.70552e-06	6.08696e-06
k__Bacteria;p__Proteobacteria;c__Gammaproteobacteria;o__Xanthomonadales;f__Xanthomonadaceae;g__Pseudoxanthomonas	0.981226	6.11814e-06	0		k__Bacteria;p__Proteobacteria;c__Gammaproteobacteria;o__Xanthomonadales;f__Xanthomonadaceae;g__Pseudoxanthomonas	0.11926	4.78668e-06	1.3913e-05
k__Bacteria;p__Proteobacteria;c__Gammaproteobacteria;o__Xanthomonadales;f__Xanthomonadaceae;g__Stenotrophomonas	0.431328	0.00377827	2.06522e-05		k__Bacteria;p__Proteobacteria;c__Gammaproteobacteria;o__Xanthomonadales;f__Xanthomonadaceae;g__Stenotrophomonas	0.114913	0.00303548	0.00766
k__Bacteria;p__Proteobacteria;c__Gammaproteobacteria;o__Xanthomonadales;f__Xanthomonadaceae;g__Thermomonas	0.995417	1.05485e-07	0		k__Bacteria;p__Proteobacteria;c__Gammaproteobacteria;o__Xanthomonadales;f__Xanthomonadaceae;g__Thermomonas	0.995094	1.04058e-07	0
k__Bacteria;p__Proteobacteria;c__Gammaproteobacteria;o__Xanthomonadales;f__Xanthomonadaceae;g__Xanthomonas	0.986296	8.43882e-07	0		k__Bacteria;p__Proteobacteria;c__Gammaproteobacteria;o__Xanthomonadales;f__Xanthomonadaceae;g__Xanthomonas	0.984587	8.32466e-07	0
k__Bacteria;p__Proteobacteria;c__Gammaproteobacteria;o__[Marinicellales];f__[Marinicellaceae];g__Marinicella	0.995093	1.05485e-07	0		k__Bacteria;p__Proteobacteria;c__Gammaproteobacteria;o__[Marinicellales];f__[Marinicellaceae];g__Marinicella	0.995443	1.04058e-07	0
k__Bacteria;p__Proteobacteria;c__TA18;o__PHOS-HD29;f__;g__	0.995659	1.05485e-07	0		k__Bacteria;p__Proteobacteria;c__TA18;o__PHOS-HD29;f__;g__	0.994	0	8.69565e-07
k__Bacteria;p__SR1;c__;o__;f__;g__	0.858953	8.43882e-07	1.08696e-06		k__Bacteria;p__SR1;c__;o__;f__;g__	0.984064	1.04058e-06	0
k__Bacteria;p__Spirochaetes;c__Spirochaetes;o__Sphaerochaetales;f__Sphaerochaetaceae;g__Sphaerochaeta	0.992008	1.58228e-06	0		k__Bacteria;p__Spirochaetes;c__Spirochaetes;o__Sphaerochaetales;f__Sphaerochaetaceae;g__Sphaerochaeta	0.990988	1.56087e-06	0
k__Bacteria;p__Spirochaetes;c__Spirochaetes;o__Spirochaetales;f__Spirochaetaceae;g__Treponema	0.815395	0.000238502	1.95652e-05		k__Bacteria;p__Spirochaetes;c__Spirochaetes;o__Spirochaetales;f__Spirochaetaceae;g__Treponema	0.979526	0.000237149	0
k__Bacteria;p__Spirochaetes;c__[Brachyspirae];o__[Brachyspirales];f__Brachyspiraceae;g__Brachyspira	0.864967	4.11392e-06	2.17391e-06		k__Bacteria;p__Spirochaetes;c__[Brachyspirae];o__[Brachyspirales];f__Brachyspiraceae;g__Brachyspira	0.0998092	1.45682e-06	2.34783e-05
k__Bacteria;p__Synergistetes;c__Synergistia;o__Synergistales;f__Dethiosulfovibrionaceae;g__	0.984598	3.79747e-06	0		k__Bacteria;p__Synergistetes;c__Synergistia;o__Synergistales;f__Dethiosulfovibrionaceae;g__	0.980862	2.60146e-06	0
k__Bacteria;p__Synergistetes;c__Synergistia;o__Synergistales;f__Dethiosulfovibrionaceae;g__Pyramidobacter	0.586313	1.47679e-05	2.17391e-06		k__Bacteria;p__Synergistetes;c__Synergistia;o__Synergistales;f__Dethiosulfovibrionaceae;g__Pyramidobacter	0.26054	7.38814e-06	6.69565e-05
k__Bacteria;p__Synergistetes;c__Synergistia;o__Synergistales;f__Dethiosulfovibrionaceae;g__TG5	0.9951	1.05485e-07	0		k__Bacteria;p__Synergistetes;c__Synergistia;o__Synergistales;f__Dethiosulfovibrionaceae;g__TG5	0.995576	1.04058e-07	0
k__Bacteria;p__Synergistetes;c__Synergistia;o__Synergistales;f__Synergistaceae;g__	0.842477	1.0443e-05	2.17391e-06		k__Bacteria;p__Synergistetes;c__Synergistia;o__Synergistales;f__Synergistaceae;g__	0.732178	1.00937e-05	3.47826e-06
k__Bacteria;p__Synergistetes;c__Synergistia;o__Synergistales;f__Synergistaceae;g__Cloacibacillus	0.720213	9.12447e-05	3.15217e-05		k__Bacteria;p__Synergistetes;c__Synergistia;o__Synergistales;f__Synergistaceae;g__Cloacibacillus	0.155038	9.43809e-05	2.6087e-05
k__Bacteria;p__Synergistetes;c__Synergistia;o__Synergistales;f__Synergistaceae;g__Synergistes	0.655694	2.44726e-05	5.43478e-06		k__Bacteria;p__Synergistetes;c__Synergistia;o__Synergistales;f__Synergistaceae;g__Synergistes	0.197049	1.64412e-05	7.13043e-05
k__Bacteria;p__TM7;c__;o__;f__;g__	0.769049	1.37131e-06	1.08696e-06		k__Bacteria;p__TM7;c__;o__;f__;g__	0.776346	1.35276e-06	8.69565e-07
k__Bacteria;p__TM7;c__TM7-3;o__;f__;g__	0.715852	1.47679e-06	2.17391e-06		k__Bacteria;p__TM7;c__TM7-3;o__;f__;g__	0.986731	1.66493e-06	0
k__Bacteria;p__TM7;c__TM7-3;o__CW040;f__;g__	0.991528	3.16456e-07	0		k__Bacteria;p__TM7;c__TM7-3;o__CW040;f__;g__	0.991742	3.12175e-07	0
k__Bacteria;p__TM7;c__TM7-3;o__CW040;f__F16;g__	0.995535	1.05485e-07	0		k__Bacteria;p__TM7;c__TM7-3;o__CW040;f__F16;g__	0.994966	1.04058e-07	0
k__Bacteria;p__Tenericutes;c__CK-1C4-19;o__;f__;g__	0.995417	1.05485e-07	0		k__Bacteria;p__Tenericutes;c__CK-1C4-19;o__;f__;g__	0.995094	1.04058e-07	0
k__Bacteria;p__Tenericutes;c__Mollicutes;o__Anaeroplasmatales;f__Anaeroplasmataceae;g__	0.850816	0.000275738	0.000136957		k__Bacteria;p__Tenericutes;c__Mollicutes;o__Anaeroplasmatales;f__Anaeroplasmataceae;g__	0.481553	0.000269095	0.000157391
k__Bacteria;p__Tenericutes;c__Mollicutes;o__Anaeroplasmatales;f__Anaeroplasmataceae;g__Anaeroplasma	0.752944	1.26582e-06	1.08696e-06		k__Bacteria;p__Tenericutes;c__Mollicutes;o__Anaeroplasmatales;f__Anaeroplasmataceae;g__Anaeroplasma	0.980738	1.45682e-06	0
k__Bacteria;p__Tenericutes;c__Mollicutes;o__Mycoplasmatales;f__Mycoplasmataceae;g__Mycoplasma	0.748078	8.01688e-06	2.17391e-06		k__Bacteria;p__Tenericutes;c__Mollicutes;o__Mycoplasmatales;f__Mycoplasmataceae;g__Mycoplasma	0.727434	7.07596e-06	1.13043e-05
k__Bacteria;p__Tenericutes;c__Mollicutes;o__Mycoplasmatales;f__Mycoplasmataceae;g__Ureaplasma	0.733715	1.26582e-06	2.17391e-06		k__Bacteria;p__Tenericutes;c__Mollicutes;o__Mycoplasmatales;f__Mycoplasmataceae;g__Ureaplasma	0.98388	3.85016e-06	0
k__Bacteria;p__Tenericutes;c__Mollicutes;o__RF39;f__;g__	0.189104	0.0058134	0.0028413		k__Bacteria;p__Tenericutes;c__Mollicutes;o__RF39;f__;g__	0.809003	0.00559584	0.00606261
k__Bacteria;p__Tenericutes;c__RF3;o__ML615J-28;f__;g__	0.31458	0.000529747	0.000222826		k__Bacteria;p__Tenericutes;c__RF3;o__ML615J-28;f__;g__	0.160192	0.000456191	0.000923478
k__Bacteria;p__Verrucomicrobia;c__Opitutae;o__Opitutales;f__Opitutaceae;g__Opitutus	0.995541	4.21941e-07	0		k__Bacteria;p__Verrucomicrobia;c__Opitutae;o__Opitutales;f__Opitutaceae;g__Opitutus	0.9951	4.16233e-07	0
k__Bacteria;p__Verrucomicrobia;c__Opitutae;o__[Cerasicoccales];f__[Cerasicoccaceae];g__	0.847883	5.3481e-05	8.69565e-06		k__Bacteria;p__Verrucomicrobia;c__Opitutae;o__[Cerasicoccales];f__[Cerasicoccaceae];g__	0.926852	4.73465e-05	3.47826e-06
k__Bacteria;p__Verrucomicrobia;c__Verruco-5;o__WCHB1-41;f__RFP12;g__	0.855687	5.6962e-06	2.17391e-06		k__Bacteria;p__Verrucomicrobia;c__Verruco-5;o__WCHB1-41;f__RFP12;g__	0.984695	6.03538e-06	0
k__Bacteria;p__Verrucomicrobia;c__Verrucomicrobiae;o__Verrucomicrobiales;f__Verrucomicrobiaceae;g__Akkermansia	0.323638	0.0235376	0.0142		k__Bacteria;p__Verrucomicrobia;c__Verrucomicrobiae;o__Verrucomicrobiales;f__Verrucomicrobiaceae;g__Akkermansia	0.946118	0.022426	0.0296078
k__Bacteria;p__Verrucomicrobia;c__Verrucomicrobiae;o__Verrucomicrobiales;f__Verrucomicrobiaceae;g__Luteolibacter	0.995564	2.1097e-07	0		k__Bacteria;p__Verrucomicrobia;c__Verrucomicrobiae;o__Verrucomicrobiales;f__Verrucomicrobiaceae;g__Luteolibacter	0.994934	2.08117e-07	0
k__Bacteria;p__Verrucomicrobia;c__[Pedosphaerae];o__[Pedosphaerales];f__;g__	0.994771	1.05485e-07	0		k__Bacteria;p__Verrucomicrobia;c__[Pedosphaerae];o__[Pedosphaerales];f__;g__	0.995926	1.04058e-07	0
k__Bacteria;p__WPS-2;c__;o__;f__;g__	0.985948	2.1097e-06	0		k__Bacteria;p__WPS-2;c__;o__;f__;g__	0.986154	2.08117e-06	0
k__Bacteria;p__[Thermi];c__Deinococci;o__Deinococcales;f__Deinococcaceae;g__Deinococcus	0.984004	1.89873e-06	0		k__Bacteria;p__[Thermi];c__Deinococci;o__Deinococcales;f__Deinococcaceae;g__Deinococcus	0.982553	1.87305e-06	0
k__Bacteria;p__[Thermi];c__Deinococci;o__Deinococcales;f__Trueperaceae;g__Truepera	0.995711	1.05485e-07	0		k__Bacteria;p__[Thermi];c__Deinococci;o__Deinococcales;f__Trueperaceae;g__Truepera	0.994197	0	8.69565e-07
k__Archaea;p__Euryarchaeota;c__Methanobacteria;o__Methanobacteriales;f__Methanobacteriaceae;g__Methanobrevibacter;s__	0.540564	0.000386392	0.000143478		k__Archaea;p__Euryarchaeota;c__Methanobacteria;o__Methanobacteriales;f__Methanobacteriaceae;g__Methanobrevibacter;s__	0.409089	0.000371696	0.000257391
k__Archaea;p__Euryarchaeota;c__Methanobacteria;o__Methanobacteriales;f__Methanobacteriaceae;g__Methanosphaera;s__	0.609996	1.35021e-05	1.41304e-05		k__Archaea;p__Euryarchaeota;c__Methanobacteria;o__Methanobacteriales;f__Methanobacteriaceae;g__Methanosphaera;s__	0.25432	1.14464e-05	2.95652e-05
k__Archaea;p__Euryarchaeota;c__Thermoplasmata;o__E2;f__[Methanomassiliicoccaceae];g__vadinCA11;s__	0.987694	7.59494e-06	0		k__Archaea;p__Euryarchaeota;c__Thermoplasmata;o__E2;f__[Methanomassiliicoccaceae];g__vadinCA11;s__	0.268372	4.89074e-06	2.17391e-05
k__Bacteria;p__;c__;o__;f__;g__;s__	0.993698	2.1097e-07	0		k__Bacteria;p__;c__;o__;f__;g__;s__	0.355244	1.04058e-07	8.69565e-07
k__Bacteria;p__AD3;c__ABS-6;o__;f__;g__;s__	0.995005	1.05485e-07	0		k__Bacteria;p__AD3;c__ABS-6;o__;f__;g__;s__	0.995538	1.04058e-07	0
k__Bacteria;p__Acidobacteria;c__Acidobacteria-6;o__iii1-15;f__;g__;s__	0.9937	2.1097e-07	0		k__Bacteria;p__Acidobacteria;c__Acidobacteria-6;o__iii1-15;f__;g__;s__	0.326302	1.04058e-07	8.69565e-07
k__Bacteria;p__Acidobacteria;c__Acidobacteriia;o__Acidobacteriales;f__Acidobacteriaceae;g__Edaphobacter;s__modestum	0.995564	2.1097e-07	0		k__Bacteria;p__Acidobacteria;c__Acidobacteriia;o__Acidobacteriales;f__Acidobacteriaceae;g__Edaphobacter;s__modestum	0.994934	2.08117e-07	0
k__Bacteria;p__Acidobacteria;c__Solibacteres;o__Solibacterales;f__;g__;s__	0.995491	1.05485e-07	0		k__Bacteria;p__Acidobacteria;c__Solibacteres;o__Solibacterales;f__;g__;s__	0.993963	0	8.69565e-07
k__Bacteria;p__Acidobacteria;c__Solibacteres;o__Solibacterales;f__Solibacteraceae;g__Candidatus Solibacter;s__	0.995005	2.1097e-07	0		k__Bacteria;p__Acidobacteria;c__Solibacteres;o__Solibacterales;f__Solibacteraceae;g__Candidatus Solibacter;s__	0.995538	2.08117e-07	0
k__Bacteria;p__Acidobacteria;c__[Chloracidobacteria];o__RB41;f__Ellin6075;g__;s__	0.995218	1.05485e-07	0		k__Bacteria;p__Acidobacteria;c__[Chloracidobacteria];o__RB41;f__Ellin6075;g__;s__	0.995449	1.04058e-07	0
k__Bacteria;p__Actinobacteria;c__Acidimicrobiia;o__Acidimicrobiales;f__;g__;s__	0.99557	1.05485e-07	0		k__Bacteria;p__Actinobacteria;c__Acidimicrobiia;o__Acidimicrobiales;f__;g__;s__	0.995068	1.04058e-07	0
k__Bacteria;p__Actinobacteria;c__Actinobacteria;o__Actinomycetales;f__;g__;s__	0.686181	3.03797e-05	4.8913e-05		k__Bacteria;p__Actinobacteria;c__Actinobacteria;o__Actinomycetales;f__;g__;s__	0.789979	3.25702e-05	1.91304e-05
k__Bacteria;p__Actinobacteria;c__Actinobacteria;o__Actinomycetales;f__Actinomycetaceae;g__;s__	0.847659	2.32068e-06	2.17391e-06		k__Bacteria;p__Actinobacteria;c__Actinobacteria;o__Actinomycetales;f__Actinomycetaceae;g__;s__	0.879559	1.76899e-06	8.69565e-07
k__Bacteria;p__Actinobacteria;c__Actinobacteria;o__Actinomycetales;f__Actinomycetaceae;g__Actinobaculum;s__	0.987901	1.26582e-06	0		k__Bacteria;p__Actinobacteria;c__Actinobacteria;o__Actinomycetales;f__Actinomycetaceae;g__Actinobaculum;s__	0.992802	1.14464e-06	1.73913e-06
k__Bacteria;p__Actinobacteria;c__Actinobacteria;o__Actinomycetales;f__Actinomycetaceae;g__Actinomyces;s__	0.0857618	0.000134916	0.000284783		k__Bacteria;p__Actinobacteria;c__Actinobacteria;o__Actinomycetales;f__Actinomycetaceae;g__Actinomyces;s__	0.566756	0.0001564	0.000105217
k__Bacteria;p__Actinobacteria;c__Actinobacteria;o__Actinomycetales;f__Actinomycetaceae;g__Actinomyces;s__europaeus	0.784131	1.96203e-05	5.43478e-06		k__Bacteria;p__Actinobacteria;c__Actinobacteria;o__Actinomycetales;f__Actinomycetaceae;g__Actinomyces;s__europaeus	0.995055	1.85224e-05	1.13043e-05
k__Bacteria;p__Actinobacteria;c__Actinobacteria;o__Actinomycetales;f__Actinomycetaceae;g__Actinomyces;s__hyovaginalis	0.425219	4.21941e-07	1.08696e-06		k__Bacteria;p__Actinobacteria;c__Actinobacteria;o__Actinomycetales;f__Actinomycetaceae;g__Actinomyces;s__hyovaginalis	0.206457	3.12175e-07	8.69565e-07
k__Bacteria;p__Actinobacteria;c__Actinobacteria;o__Actinomycetales;f__Actinomycetaceae;g__Arcanobacterium;s__	0.926178	6.11814e-06	6.52174e-06		k__Bacteria;p__Actinobacteria;c__Actinobacteria;o__Actinomycetales;f__Actinomycetaceae;g__Arcanobacterium;s__	0.678844	6.45161e-06	1.73913e-06
k__Bacteria;p__Actinobacteria;c__Actinobacteria;o__Actinomycetales;f__Actinomycetaceae;g__Mobiluncus;s__	0.420523	5.09494e-05	2.28261e-05		k__Bacteria;p__Actinobacteria;c__Actinobacteria;o__Actinomycetales;f__Actinomycetaceae;g__Mobiluncus;s__	0.63289	5.63996e-05	2.34783e-05
k__Bacteria;p__Actinobacteria;c__Actinobacteria;o__Actinomycetales;f__Actinomycetaceae;g__N09;s__	0.985802	7.38397e-07	0		k__Bacteria;p__Actinobacteria;c__Actinobacteria;o__Actinomycetales;f__Actinomycetaceae;g__N09;s__	0.986109	7.28408e-07	0
k__Bacteria;p__Actinobacteria;c__Actinobacteria;o__Actinomycetales;f__Actinomycetaceae;g__Trueperella;s__	0.777591	9.49367e-07	1.08696e-06		k__Bacteria;p__Actinobacteria;c__Actinobacteria;o__Actinomycetales;f__Actinomycetaceae;g__Trueperella;s__	0.535642	1.14464e-06	2.6087e-06
k__Bacteria;p__Actinobacteria;c__Actinobacteria;o__Actinomycetales;f__Actinomycetaceae;g__Varibaculum;s__	0.205545	0.000173207	0.000909783		k__Bacteria;p__Actinobacteria;c__Actinobacteria;o__Actinomycetales;f__Actinomycetaceae;g__Varibaculum;s__	0.296049	0.000274506	4.86957e-05
k__Bacteria;p__Actinobacteria;c__Actinobacteria;o__Actinomycetales;f__Brevibacteriaceae;g__Brevibacterium;s__	0.124192	1.51899e-05	5.32609e-05		k__Bacteria;p__Actinobacteria;c__Actinobacteria;o__Actinomycetales;f__Brevibacteriaceae;g__Brevibacterium;s__	0.784427	1.94589e-05	1.04348e-05
k__Bacteria;p__Actinobacteria;c__Actinobacteria;o__Actinomycetales;f__Brevibacteriaceae;g__Brevibacterium;s__aureum	0.988913	3.05907e-06	0		k__Bacteria;p__Actinobacteria;c__Actinobacteria;o__Actinomycetales;f__Brevibacteriaceae;g__Brevibacterium;s__aureum	0.0407343	3.12175e-07	2.26087e-05
k__Bacteria;p__Actinobacteria;c__Actinobacteria;o__Actinomycetales;f__Brevibacteriaceae;g__Brevibacterium;s__paucivorans	0.507746	5.6962e-05	0.000118478		k__Bacteria;p__Actinobacteria;c__Actinobacteria;o__Actinomycetales;f__Brevibacteriaceae;g__Brevibacterium;s__paucivorans	0.214745	5.93132e-05	7.30435e-05
k__Bacteria;p__Actinobacteria;c__Actinobacteria;o__Actinomycetales;f__Cellulomonadaceae;g__Actinotalea;s__	0.995564	1.05485e-07	0		k__Bacteria;p__Actinobacteria;c__Actinobacteria;o__Actinomycetales;f__Cellulomonadaceae;g__Actinotalea;s__	0.994934	1.04058e-07	0
k__Bacteria;p__Actinobacteria;c__Actinobacteria;o__Actinomycetales;f__Cellulomonadaceae;g__Cellulomonas;s__	0.840567	4.64135e-06	2.17391e-06		k__Bacteria;p__Actinobacteria;c__Actinobacteria;o__Actinomycetales;f__Cellulomonadaceae;g__Cellulomonas;s__	0.581813	4.68262e-06	8.69565e-07
k__Bacteria;p__Actinobacteria;c__Actinobacteria;o__Actinomycetales;f__Corynebacteriaceae;g__Corynebacterium;s__	0.688686	0.0030596	0.00320652		k__Bacteria;p__Actinobacteria;c__Actinobacteria;o__Actinomycetales;f__Corynebacteriaceae;g__Corynebacterium;s__	0.278578	0.0034206	0.00107391
k__Bacteria;p__Actinobacteria;c__Actinobacteria;o__Actinomycetales;f__Corynebacteriaceae;g__Corynebacterium;s__aurimucosum	0.995182	1.05485e-07	0		k__Bacteria;p__Actinobacteria;c__Actinobacteria;o__Actinomycetales;f__Corynebacteriaceae;g__Corynebacterium;s__aurimucosum	0.995348	1.04058e-07	0
k__Bacteria;p__Actinobacteria;c__Actinobacteria;o__Actinomycetales;f__Corynebacteriaceae;g__Corynebacterium;s__bovis	0.995034	1.05485e-07	0		k__Bacteria;p__Actinobacteria;c__Actinobacteria;o__Actinomycetales;f__Corynebacteriaceae;g__Corynebacterium;s__bovis	0.995507	1.04058e-07	0
k__Bacteria;p__Actinobacteria;c__Actinobacteria;o__Actinomycetales;f__Corynebacteriaceae;g__Corynebacterium;s__durum	0.251226	1.22363e-05	2.5e-05		k__Bacteria;p__Actinobacteria;c__Actinobacteria;o__Actinomycetales;f__Corynebacteriaceae;g__Corynebacterium;s__durum	0.084291	1.41519e-05	1.73913e-06
k__Bacteria;p__Actinobacteria;c__Actinobacteria;o__Actinomycetales;f__Corynebacteriaceae;g__Corynebacterium;s__kroppenstedtii	0.983225	1.26582e-06	0		k__Bacteria;p__Actinobacteria;c__Actinobacteria;o__Actinomycetales;f__Corynebacteriaceae;g__Corynebacterium;s__kroppenstedtii	0.701088	1.2487e-06	8.69565e-07
k__Bacteria;p__Actinobacteria;c__Actinobacteria;o__Actinomycetales;f__Corynebacteriaceae;g__Corynebacterium;s__mastitidis	0.99496	1.05485e-07	0		k__Bacteria;p__Actinobacteria;c__Actinobacteria;o__Actinomycetales;f__Corynebacteriaceae;g__Corynebacterium;s__mastitidis	0.993681	2.08117e-07	0
k__Bacteria;p__Actinobacteria;c__Actinobacteria;o__Actinomycetales;f__Corynebacteriaceae;g__Corynebacterium;s__simulans	0.623223	0.00276023	0.00456739		k__Bacteria;p__Actinobacteria;c__Actinobacteria;o__Actinomycetales;f__Corynebacteriaceae;g__Corynebacterium;s__simulans	0.263234	0.00317066	0.00078
k__Bacteria;p__Actinobacteria;c__Actinobacteria;o__Actinomycetales;f__Corynebacteriaceae;g__Corynebacterium;s__variabile	0.8952	6.7827e-05	1.08696e-05		k__Bacteria;p__Actinobacteria;c__Actinobacteria;o__Actinomycetales;f__Corynebacteriaceae;g__Corynebacterium;s__variabile	0.981946	6.79501e-05	0
k__Bacteria;p__Actinobacteria;c__Actinobacteria;o__Actinomycetales;f__Dermabacteraceae;g__;s__	0.739536	7.91139e-06	9.78261e-06		k__Bacteria;p__Actinobacteria;c__Actinobacteria;o__Actinomycetales;f__Dermabacteraceae;g__;s__	0.983726	8.84495e-06	0
k__Bacteria;p__Actinobacteria;c__Actinobacteria;o__Actinomycetales;f__Dermabacteraceae;g__Brachybacterium;s__	0.672259	8.12236e-06	1.19565e-05		k__Bacteria;p__Actinobacteria;c__Actinobacteria;o__Actinomycetales;f__Dermabacteraceae;g__Brachybacterium;s__	0.705376	8.74089e-06	3.47826e-06
k__Bacteria;p__Actinobacteria;c__Actinobacteria;o__Actinomycetales;f__Dermabacteraceae;g__Dermabacter;s__	0.936456	1.18143e-05	1.73913e-05		k__Bacteria;p__Actinobacteria;c__Actinobacteria;o__Actinomycetales;f__Dermabacteraceae;g__Dermabacter;s__	0.940901	1.29032e-05	5.21739e-06
k__Bacteria;p__Actinobacteria;c__Actinobacteria;o__Actinomycetales;f__Dermacoccaceae;g__Dermacoccus;s__	0.53125	5.27426e-07	1.08696e-06		k__Bacteria;p__Actinobacteria;c__Actinobacteria;o__Actinomycetales;f__Dermacoccaceae;g__Dermacoccus;s__	0.987722	6.2435e-07	0
k__Bacteria;p__Actinobacteria;c__Actinobacteria;o__Actinomycetales;f__Dietziaceae;g__Dietzia;s__	0.86202	8.43882e-07	1.08696e-06		k__Bacteria;p__Actinobacteria;c__Actinobacteria;o__Actinomycetales;f__Dietziaceae;g__Dietzia;s__	0.249981	8.32466e-07	2.6087e-06
k__Bacteria;p__Actinobacteria;c__Actinobacteria;o__Actinomycetales;f__Frankiaceae;g__;s__	0.994945	1.05485e-07	0		k__Bacteria;p__Actinobacteria;c__Actinobacteria;o__Actinomycetales;f__Frankiaceae;g__;s__	0.995602	1.04058e-07	0
k__Bacteria;p__Actinobacteria;c__Actinobacteria;o__Actinomycetales;f__Frankiaceae;g__Frankia;s__	0.995013	1.05485e-07	0		k__Bacteria;p__Actinobacteria;c__Actinobacteria;o__Actinomycetales;f__Frankiaceae;g__Frankia;s__	1	0	0
k__Bacteria;p__Actinobacteria;c__Actinobacteria;o__Actinomycetales;f__Geodermatophilaceae;g__Blastococcus;s__aggregatus	0.991505	3.16456e-07	0		k__Bacteria;p__Actinobacteria;c__Actinobacteria;o__Actinomycetales;f__Geodermatophilaceae;g__Blastococcus;s__aggregatus	0.991639	3.12175e-07	0
k__Bacteria;p__Actinobacteria;c__Actinobacteria;o__Actinomycetales;f__Geodermatophilaceae;g__Modestobacter;s__	0.992504	2.1097e-07	0		k__Bacteria;p__Actinobacteria;c__Actinobacteria;o__Actinomycetales;f__Geodermatophilaceae;g__Modestobacter;s__	0.190739	1.04058e-07	8.69565e-07
k__Bacteria;p__Actinobacteria;c__Actinobacteria;o__Actinomycetales;f__Gordoniaceae;g__Gordonia;s__	0.988007	1.05485e-06	0		k__Bacteria;p__Actinobacteria;c__Actinobacteria;o__Actinomycetales;f__Gordoniaceae;g__Gordonia;s__	0.982417	1.04058e-06	0
k__Bacteria;p__Actinobacteria;c__Actinobacteria;o__Actinomycetales;f__Intrasporangiaceae;g__;s__	0.995335	1.05485e-07	0		k__Bacteria;p__Actinobacteria;c__Actinobacteria;o__Actinomycetales;f__Intrasporangiaceae;g__;s__	0.995322	1.04058e-07	0
k__Bacteria;p__Actinobacteria;c__Actinobacteria;o__Actinomycetales;f__Intrasporangiaceae;g__Knoellia;s__subterranea	0.995197	1.05485e-07	0		k__Bacteria;p__Actinobacteria;c__Actinobacteria;o__Actinomycetales;f__Intrasporangiaceae;g__Knoellia;s__subterranea	0.995332	1.04058e-07	0
k__Bacteria;p__Actinobacteria;c__Actinobacteria;o__Actinomycetales;f__Jonesiaceae;g__;s__	0.995461	4.21941e-07	0		k__Bacteria;p__Actinobacteria;c__Actinobacteria;o__Actinomycetales;f__Jonesiaceae;g__;s__	0.995046	4.16233e-07	0
k__Bacteria;p__Actinobacteria;c__Actinobacteria;o__Actinomycetales;f__Microbacteriaceae;g__;s__	0.9568	3.37553e-06	3.26087e-06		k__Bacteria;p__Actinobacteria;c__Actinobacteria;o__Actinomycetales;f__Microbacteriaceae;g__;s__	0.313214	2.70552e-06	7.82609e-06
k__Bacteria;p__Actinobacteria;c__Actinobacteria;o__Actinomycetales;f__Microbacteriaceae;g__Agrococcus;s__jenensis	0.994966	1.05485e-07	0		k__Bacteria;p__Actinobacteria;c__Actinobacteria;o__Actinomycetales;f__Microbacteriaceae;g__Agrococcus;s__jenensis	0.995719	1.04058e-07	0
k__Bacteria;p__Actinobacteria;c__Actinobacteria;o__Actinomycetales;f__Microbacteriaceae;g__Agromyces;s__	0.711491	4.74684e-06	2.17391e-06		k__Bacteria;p__Actinobacteria;c__Actinobacteria;o__Actinomycetales;f__Microbacteriaceae;g__Agromyces;s__	0.151073	3.95421e-06	1.30435e-05
k__Bacteria;p__Actinobacteria;c__Actinobacteria;o__Actinomycetales;f__Microbacteriaceae;g__Clavibacter;s__michiganensis	0.993793	2.1097e-07	0		k__Bacteria;p__Actinobacteria;c__Actinobacteria;o__Actinomycetales;f__Microbacteriaceae;g__Clavibacter;s__michiganensis	0.992696	2.08117e-07	0
k__Bacteria;p__Actinobacteria;c__Actinobacteria;o__Actinomycetales;f__Microbacteriaceae;g__Cryocola;s__	0.995476	2.1097e-07	0		k__Bacteria;p__Actinobacteria;c__Actinobacteria;o__Actinomycetales;f__Microbacteriaceae;g__Cryocola;s__	0.99503	2.08117e-07	0
k__Bacteria;p__Actinobacteria;c__Actinobacteria;o__Actinomycetales;f__Microbacteriaceae;g__Frigoribacterium;s__	0.99369	0	1.08696e-06		k__Bacteria;p__Actinobacteria;c__Actinobacteria;o__Actinomycetales;f__Microbacteriaceae;g__Frigoribacterium;s__	0.995237	1.04058e-07	0
k__Bacteria;p__Actinobacteria;c__Actinobacteria;o__Actinomycetales;f__Microbacteriaceae;g__Leucobacter;s__	0.803471	3.41772e-05	2.17391e-06		k__Bacteria;p__Actinobacteria;c__Actinobacteria;o__Actinomycetales;f__Microbacteriaceae;g__Leucobacter;s__	0.887017	8.32466e-07	8.69565e-07
k__Bacteria;p__Actinobacteria;c__Actinobacteria;o__Actinomycetales;f__Microbacteriaceae;g__Microbacterium;s__	0.393639	4.21941e-07	1.08696e-06		k__Bacteria;p__Actinobacteria;c__Actinobacteria;o__Actinomycetales;f__Microbacteriaceae;g__Microbacterium;s__	0.989252	5.20291e-07	0
k__Bacteria;p__Actinobacteria;c__Actinobacteria;o__Actinomycetales;f__Microbacteriaceae;g__Microbacterium;s__chocolatum	0.994975	1.05485e-07	0		k__Bacteria;p__Actinobacteria;c__Actinobacteria;o__Actinomycetales;f__Microbacteriaceae;g__Microbacterium;s__chocolatum	0.99557	1.04058e-07	0
k__Bacteria;p__Actinobacteria;c__Actinobacteria;o__Actinomycetales;f__Microbacteriaceae;g__Microbacterium;s__maritypicum	0.993119	4.21941e-07	0		k__Bacteria;p__Actinobacteria;c__Actinobacteria;o__Actinomycetales;f__Microbacteriaceae;g__Microbacterium;s__maritypicum	0.993055	4.16233e-07	0
k__Bacteria;p__Actinobacteria;c__Actinobacteria;o__Actinomycetales;f__Microbacteriaceae;g__Pseudoclavibacter;s__bifida	0.714127	7.80591e-05	6.63043e-05		k__Bacteria;p__Actinobacteria;c__Actinobacteria;o__Actinomycetales;f__Microbacteriaceae;g__Pseudoclavibacter;s__bifida	0.989085	8.01249e-05	3.21739e-05
k__Bacteria;p__Actinobacteria;c__Actinobacteria;o__Actinomycetales;f__Micrococcaceae;g__;s__	0.977697	2.28903e-05	0		k__Bacteria;p__Actinobacteria;c__Actinobacteria;o__Actinomycetales;f__Micrococcaceae;g__;s__	0.722241	2.23725e-05	5.21739e-06
k__Bacteria;p__Actinobacteria;c__Actinobacteria;o__Actinomycetales;f__Micrococcaceae;g__Arthrobacter;s__	0.97916	5.16878e-06	0		k__Bacteria;p__Actinobacteria;c__Actinobacteria;o__Actinomycetales;f__Micrococcaceae;g__Arthrobacter;s__	0.379052	3.85016e-06	6.95652e-06
k__Bacteria;p__Actinobacteria;c__Actinobacteria;o__Actinomycetales;f__Micrococcaceae;g__Arthrobacter;s__psychrolactophilus	0.995564	1.05485e-07	0		k__Bacteria;p__Actinobacteria;c__Actinobacteria;o__Actinomycetales;f__Micrococcaceae;g__Arthrobacter;s__psychrolactophilus	0.994934	1.04058e-07	0
k__Bacteria;p__Actinobacteria;c__Actinobacteria;o__Actinomycetales;f__Micrococcaceae;g__Citricoccus;s__alkalitolerans	0.278402	4.21941e-07	1.08696e-06		k__Bacteria;p__Actinobacteria;c__Actinobacteria;o__Actinomycetales;f__Micrococcaceae;g__Citricoccus;s__alkalitolerans	0.989245	5.20291e-07	0
k__Bacteria;p__Actinobacteria;c__Actinobacteria;o__Actinomycetales;f__Micrococcaceae;g__Kocuria;s__	0.985725	2.8481e-06	0		k__Bacteria;p__Actinobacteria;c__Actinobacteria;o__Actinomycetales;f__Micrococcaceae;g__Kocuria;s__	0.714118	2.91363e-06	8.69565e-07
k__Bacteria;p__Actinobacteria;c__Actinobacteria;o__Actinomycetales;f__Micrococcaceae;g__Kocuria;s__palustris	0.985227	1.47679e-06	0		k__Bacteria;p__Actinobacteria;c__Actinobacteria;o__Actinomycetales;f__Micrococcaceae;g__Kocuria;s__palustris	0.98604	1.35276e-06	0
k__Bacteria;p__Actinobacteria;c__Actinobacteria;o__Actinomycetales;f__Micrococcaceae;g__Kocuria;s__rhizophila	0.982438	2.91139e-05	0		k__Bacteria;p__Actinobacteria;c__Actinobacteria;o__Actinomycetales;f__Micrococcaceae;g__Kocuria;s__rhizophila	0.73974	2.73673e-05	1.82609e-05
k__Bacteria;p__Actinobacteria;c__Actinobacteria;o__Actinomycetales;f__Micrococcaceae;g__Microbispora;s__rosea	0.995673	1.05485e-07	0		k__Bacteria;p__Actinobacteria;c__Actinobacteria;o__Actinomycetales;f__Micrococcaceae;g__Microbispora;s__rosea	0.994956	1.04058e-07	0
k__Bacteria;p__Actinobacteria;c__Actinobacteria;o__Actinomycetales;f__Micrococcaceae;g__Micrococcus;s__luteus	0.980549	6.64557e-06	0		k__Bacteria;p__Actinobacteria;c__Actinobacteria;o__Actinomycetales;f__Micrococcaceae;g__Micrococcus;s__luteus	0.611006	6.2435e-06	9.56522e-06
k__Bacteria;p__Actinobacteria;c__Actinobacteria;o__Actinomycetales;f__Micrococcaceae;g__Nesterenkonia;s__	0.98811	9.49367e-07	0		k__Bacteria;p__Actinobacteria;c__Actinobacteria;o__Actinomycetales;f__Micrococcaceae;g__Nesterenkonia;s__	0.984944	9.36524e-07	0
k__Bacteria;p__Actinobacteria;c__Actinobacteria;o__Actinomycetales;f__Micrococcaceae;g__Rothia;s__	0.984638	9.49367e-07	0		k__Bacteria;p__Actinobacteria;c__Actinobacteria;o__Actinomycetales;f__Micrococcaceae;g__Rothia;s__	0.982973	1.04058e-06	0
k__Bacteria;p__Actinobacteria;c__Actinobacteria;o__Actinomycetales;f__Micrococcaceae;g__Rothia;s__aeria	0.172231	9.49367e-07	3.26087e-06		k__Bacteria;p__Actinobacteria;c__Actinobacteria;o__Actinomycetales;f__Micrococcaceae;g__Rothia;s__aeria	0.981926	1.35276e-06	0
k__Bacteria;p__Actinobacteria;c__Actinobacteria;o__Actinomycetales;f__Micrococcaceae;g__Rothia;s__dentocariosa	0.606809	4.32489e-06	2.17391e-06		k__Bacteria;p__Actinobacteria;c__Actinobacteria;o__Actinomycetales;f__Micrococcaceae;g__Rothia;s__dentocariosa	0.0289205	3.22581e-06	9.56522e-06
k__Bacteria;p__Actinobacteria;c__Actinobacteria;o__Actinomycetales;f__Micrococcaceae;g__Rothia;s__mucilaginosa	0.677526	0.000353376	5.76087e-05		k__Bacteria;p__Actinobacteria;c__Actinobacteria;o__Actinomycetales;f__Micrococcaceae;g__Rothia;s__mucilaginosa	0.53559	0.000348283	5.65217e-05
k__Bacteria;p__Actinobacteria;c__Actinobacteria;o__Actinomycetales;f__Micrococcaceae;g__Sinomonas;s__	0.990124	4.21941e-07	0		k__Bacteria;p__Actinobacteria;c__Actinobacteria;o__Actinomycetales;f__Micrococcaceae;g__Sinomonas;s__	0.805496	3.12175e-07	8.69565e-07
k__Bacteria;p__Actinobacteria;c__Actinobacteria;o__Actinomycetales;f__Micromonosporaceae;g__;s__	0.783797	1.16034e-06	2.17391e-06		k__Bacteria;p__Actinobacteria;c__Actinobacteria;o__Actinomycetales;f__Micromonosporaceae;g__;s__	0.986812	1.35276e-06	0
k__Bacteria;p__Actinobacteria;c__Actinobacteria;o__Actinomycetales;f__Mycobacteriaceae;g__Mycobacterium;s__	0.982883	2.63713e-06	0		k__Bacteria;p__Actinobacteria;c__Actinobacteria;o__Actinomycetales;f__Mycobacteriaceae;g__Mycobacterium;s__	0.874966	2.39334e-06	1.73913e-06
k__Bacteria;p__Actinobacteria;c__Actinobacteria;o__Actinomycetales;f__Mycobacteriaceae;g__Mycobacterium;s__celatum	0.995085	1.05485e-07	0		k__Bacteria;p__Actinobacteria;c__Actinobacteria;o__Actinomycetales;f__Mycobacteriaceae;g__Mycobacterium;s__celatum	0.995592	1.04058e-07	0
k__Bacteria;p__Actinobacteria;c__Actinobacteria;o__Actinomycetales;f__Nocardiaceae;g__;s__	0.992837	5.27426e-07	0		k__Bacteria;p__Actinobacteria;c__Actinobacteria;o__Actinomycetales;f__Nocardiaceae;g__;s__	0.990178	0	4.34783e-06
k__Bacteria;p__Actinobacteria;c__Actinobacteria;o__Actinomycetales;f__Nocardiaceae;g__Rhodococcus;s__	0.330271	1.85654e-05	1.08696e-06		k__Bacteria;p__Actinobacteria;c__Actinobacteria;o__Actinomycetales;f__Nocardiaceae;g__Rhodococcus;s__	0.253698	1.19667e-05	2.69565e-05
k__Bacteria;p__Actinobacteria;c__Actinobacteria;o__Actinomycetales;f__Nocardiaceae;g__Rhodococcus;s__globerulus	0.988765	5.27426e-07	0		k__Bacteria;p__Actinobacteria;c__Actinobacteria;o__Actinomycetales;f__Nocardiaceae;g__Rhodococcus;s__globerulus	0.987316	5.20291e-07	0
k__Bacteria;p__Actinobacteria;c__Actinobacteria;o__Actinomycetales;f__Nocardiaceae;g__Rhodococcus;s__ruber	0.995203	1.05485e-07	0		k__Bacteria;p__Actinobacteria;c__Actinobacteria;o__Actinomycetales;f__Nocardiaceae;g__Rhodococcus;s__ruber	0.995465	1.04058e-07	0
k__Bacteria;p__Actinobacteria;c__Actinobacteria;o__Actinomycetales;f__Nocardioidaceae;g__;s__	0.780159	2.42616e-06	1.08696e-06		k__Bacteria;p__Actinobacteria;c__Actinobacteria;o__Actinomycetales;f__Nocardioidaceae;g__;s__	0.987406	2.4974e-06	0
k__Bacteria;p__Actinobacteria;c__Actinobacteria;o__Actinomycetales;f__Nocardioidaceae;g__Aeromicrobium;s__	0.995108	1.05485e-07	0		k__Bacteria;p__Actinobacteria;c__Actinobacteria;o__Actinomycetales;f__Nocardioidaceae;g__Aeromicrobium;s__	0.995427	1.04058e-07	0
k__Bacteria;p__Actinobacteria;c__Actinobacteria;o__Actinomycetales;f__Nocardioidaceae;g__Nocardioides;s__	0.995262	1.05485e-07	0		k__Bacteria;p__Actinobacteria;c__Actinobacteria;o__Actinomycetales;f__Nocardioidaceae;g__Nocardioides;s__	0.995402	1.04058e-07	0
k__Bacteria;p__Actinobacteria;c__Actinobacteria;o__Actinomycetales;f__Nocardiopsaceae;g__;s__	0.984701	5.90717e-06	0		k__Bacteria;p__Actinobacteria;c__Actinobacteria;o__Actinomycetales;f__Nocardiopsaceae;g__;s__	0.98407	5.82726e-06	0
k__Bacteria;p__Actinobacteria;c__Actinobacteria;o__Actinomycetales;f__Nocardiopsaceae;g__Nocardiopsis;s__exhalans	0.988714	5.27426e-07	0		k__Bacteria;p__Actinobacteria;c__Actinobacteria;o__Actinomycetales;f__Nocardiopsaceae;g__Nocardiopsis;s__exhalans	0.988709	5.20291e-07	0
k__Bacteria;p__Actinobacteria;c__Actinobacteria;o__Actinomycetales;f__Nocardiopsaceae;g__Prauseria;s__	0.775409	0.00041097	1.08696e-06		k__Bacteria;p__Actinobacteria;c__Actinobacteria;o__Actinomycetales;f__Nocardiopsaceae;g__Prauseria;s__	0.865046	0.000405411	1.73913e-06
k__Bacteria;p__Actinobacteria;c__Actinobacteria;o__Actinomycetales;f__Promicromonosporaceae;g__Cellulosimicrobium;s__	0.983703	3.80802e-05	0		k__Bacteria;p__Actinobacteria;c__Actinobacteria;o__Actinomycetales;f__Promicromonosporaceae;g__Cellulosimicrobium;s__	0.0114565	2.10198e-05	0.00014
k__Bacteria;p__Actinobacteria;c__Actinobacteria;o__Actinomycetales;f__Propionibacteriaceae;g__Propionibacterium;s__	0.179229	2.1097e-07	1.08696e-06		k__Bacteria;p__Actinobacteria;c__Actinobacteria;o__Actinomycetales;f__Propionibacteriaceae;g__Propionibacterium;s__	0.151545	2.08117e-07	8.69565e-07
k__Bacteria;p__Actinobacteria;c__Actinobacteria;o__Actinomycetales;f__Propionibacteriaceae;g__Propionibacterium;s__acnes	0.895935	8.64979e-06	8.69565e-06		k__Bacteria;p__Actinobacteria;c__Actinobacteria;o__Actinomycetales;f__Propionibacteriaceae;g__Propionibacterium;s__acnes	0.233771	6.86785e-06	2.08696e-05
k__Bacteria;p__Actinobacteria;c__Actinobacteria;o__Actinomycetales;f__Pseudonocardiaceae;g__;s__	0.991502	3.16456e-07	0		k__Bacteria;p__Actinobacteria;c__Actinobacteria;o__Actinomycetales;f__Pseudonocardiaceae;g__;s__	0.992015	3.12175e-07	0
k__Bacteria;p__Actinobacteria;c__Actinobacteria;o__Actinomycetales;f__Pseudonocardiaceae;g__Pseudonocardia;s__	0.993488	2.1097e-07	0		k__Bacteria;p__Actinobacteria;c__Actinobacteria;o__Actinomycetales;f__Pseudonocardiaceae;g__Pseudonocardia;s__	0.993048	2.08117e-07	0
k__Bacteria;p__Actinobacteria;c__Actinobacteria;o__Actinomycetales;f__Sanguibacteraceae;g__Sanguibacter;s__	0.995556	2.1097e-07	0		k__Bacteria;p__Actinobacteria;c__Actinobacteria;o__Actinomycetales;f__Sanguibacteraceae;g__Sanguibacter;s__	0.995084	2.08117e-07	0
k__Bacteria;p__Actinobacteria;c__Actinobacteria;o__Actinomycetales;f__Sporichthyaceae;g__;s__	0.995144	1.05485e-07	0		k__Bacteria;p__Actinobacteria;c__Actinobacteria;o__Actinomycetales;f__Sporichthyaceae;g__;s__	0.995529	1.04058e-07	0
k__Bacteria;p__Actinobacteria;c__Actinobacteria;o__Actinomycetales;f__Streptomycetaceae;g__;s__	0.984683	6.32911e-07	0		k__Bacteria;p__Actinobacteria;c__Actinobacteria;o__Actinomycetales;f__Streptomycetaceae;g__;s__	0.986666	6.2435e-07	0
k__Bacteria;p__Actinobacteria;c__Actinobacteria;o__Actinomycetales;f__Streptomycetaceae;g__Streptomyces;s__	0.602624	0.000250949	2.71739e-05		k__Bacteria;p__Actinobacteria;c__Actinobacteria;o__Actinomycetales;f__Streptomycetaceae;g__Streptomyces;s__	0.413574	0.000254422	8.69565e-07
k__Bacteria;p__Actinobacteria;c__Actinobacteria;o__Actinomycetales;f__Streptomycetaceae;g__Streptomyces;s__ahygroscopicus	0.988317	2.1097e-06	0		k__Bacteria;p__Actinobacteria;c__Actinobacteria;o__Actinomycetales;f__Streptomycetaceae;g__Streptomyces;s__ahygroscopicus	0.989011	2.08117e-06	0
k__Bacteria;p__Actinobacteria;c__Actinobacteria;o__Actinomycetales;f__Streptomycetaceae;g__Streptomyces;s__rubrolavendulae	0.995556	1.05485e-07	0		k__Bacteria;p__Actinobacteria;c__Actinobacteria;o__Actinomycetales;f__Streptomycetaceae;g__Streptomyces;s__rubrolavendulae	0.995084	1.04058e-07	0
k__Bacteria;p__Actinobacteria;c__Actinobacteria;o__Actinomycetales;f__Thermomonosporaceae;g__Actinocorallia;s__	0.995409	2.1097e-07	0		k__Bacteria;p__Actinobacteria;c__Actinobacteria;o__Actinomycetales;f__Thermomonosporaceae;g__Actinocorallia;s__	0.995243	2.08117e-07	0
k__Bacteria;p__Actinobacteria;c__Actinobacteria;o__Bifidobacteriales;f__Bifidobacteriaceae;g__;s__	0.572632	8.86076e-06	1.52174e-05		k__Bacteria;p__Actinobacteria;c__Actinobacteria;o__Bifidobacteriales;f__Bifidobacteriaceae;g__;s__	0.16484	8.42872e-06	1.21739e-05
k__Bacteria;p__Actinobacteria;c__Actinobacteria;o__Bifidobacteriales;f__Bifidobacteriaceae;g__Alloscardovia;s__	0.445039	1.89873e-06	3.26087e-06		k__Bacteria;p__Actinobacteria;c__Actinobacteria;o__Bifidobacteriales;f__Bifidobacteriaceae;g__Alloscardovia;s__	0.0992818	1.66493e-06	4.34783e-06
k__Bacteria;p__Actinobacteria;c__Actinobacteria;o__Bifidobacteriales;f__Bifidobacteriaceae;g__Bifidobacterium;s__	0.981936	0.00158797	0.00259457		k__Bacteria;p__Actinobacteria;c__Actinobacteria;o__Bifidobacteriales;f__Bifidobacteriaceae;g__Bifidobacterium;s__	0.399962	0.00169261	0.0015287
k__Bacteria;p__Actinobacteria;c__Actinobacteria;o__Bifidobacteriales;f__Bifidobacteriaceae;g__Bifidobacterium;s__adolescentis	0.577849	0.00534515	0.00805326		k__Bacteria;p__Actinobacteria;c__Actinobacteria;o__Bifidobacteriales;f__Bifidobacteriaceae;g__Bifidobacterium;s__adolescentis	0.255179	0.00549188	0.00565913
k__Bacteria;p__Actinobacteria;c__Actinobacteria;o__Bifidobacteriales;f__Bifidobacteriaceae;g__Bifidobacterium;s__animalis	0.735998	0.000105485	0.000126087		k__Bacteria;p__Actinobacteria;c__Actinobacteria;o__Bifidobacteriales;f__Bifidobacteriaceae;g__Bifidobacterium;s__animalis	0.634119	0.000116649	5.91304e-05
k__Bacteria;p__Actinobacteria;c__Actinobacteria;o__Bifidobacteriales;f__Bifidobacteriaceae;g__Bifidobacterium;s__bifidum	0.837417	0.000113291	0.000108696		k__Bacteria;p__Actinobacteria;c__Actinobacteria;o__Bifidobacteriales;f__Bifidobacteriaceae;g__Bifidobacterium;s__bifidum	0.884676	0.000106243	0.000111304
k__Bacteria;p__Actinobacteria;c__Actinobacteria;o__Bifidobacteriales;f__Bifidobacteriaceae;g__Bifidobacterium;s__breve	0.994173	1.58228e-06	2.17391e-06		k__Bacteria;p__Actinobacteria;c__Actinobacteria;o__Bifidobacteriales;f__Bifidobacteriaceae;g__Bifidobacterium;s__breve	0.763398	1.66493e-06	8.69565e-07
k__Bacteria;p__Actinobacteria;c__Actinobacteria;o__Bifidobacteriales;f__Bifidobacteriaceae;g__Bifidobacterium;s__longum	0.0685126	1.0654e-05	2.17391e-05		k__Bacteria;p__Actinobacteria;c__Actinobacteria;o__Bifidobacteriales;f__Bifidobacteriaceae;g__Bifidobacterium;s__longum	0.741029	1.10302e-05	1.21739e-05
k__Bacteria;p__Actinobacteria;c__Actinobacteria;o__Bifidobacteriales;f__Bifidobacteriaceae;g__Bifidobacterium;s__pseudolongum	0.910426	7.09916e-05	0.000101087		k__Bacteria;p__Actinobacteria;c__Actinobacteria;o__Bifidobacteriales;f__Bifidobacteriaceae;g__Bifidobacterium;s__pseudolongum	0.991772	7.58585e-05	4.69565e-05
k__Bacteria;p__Actinobacteria;c__Actinobacteria;o__Bifidobacteriales;f__Bifidobacteriaceae;g__Gardnerella;s__	0.800609	7.33122e-05	4.13043e-05		k__Bacteria;p__Actinobacteria;c__Actinobacteria;o__Bifidobacteriales;f__Bifidobacteriaceae;g__Gardnerella;s__	0.822315	0.000202081	4e-05
k__Bacteria;p__Actinobacteria;c__Actinobacteria;o__Bifidobacteriales;f__Bifidobacteriaceae;g__Scardovia;s__	0.726025	1.79325e-06	1.08696e-06		k__Bacteria;p__Actinobacteria;c__Actinobacteria;o__Bifidobacteriales;f__Bifidobacteriaceae;g__Scardovia;s__	0.985575	1.76899e-06	0
k__Bacteria;p__Actinobacteria;c__Coriobacteriia;o__Coriobacteriales;f__Coriobacteriaceae;g__;s__	0.828284	0.000939346	0.000978261		k__Bacteria;p__Actinobacteria;c__Coriobacteriia;o__Coriobacteriales;f__Coriobacteriaceae;g__;s__	0.73039	0.000935276	0.000953913
k__Bacteria;p__Actinobacteria;c__Coriobacteriia;o__Coriobacteriales;f__Coriobacteriaceae;g__Adlercreutzia;s__	0.411047	0.000151055	0.000126087		k__Bacteria;p__Actinobacteria;c__Coriobacteriia;o__Coriobacteriales;f__Coriobacteriaceae;g__Adlercreutzia;s__	0.434778	0.000150572	0.000123478
k__Bacteria;p__Actinobacteria;c__Coriobacteriia;o__Coriobacteriales;f__Coriobacteriaceae;g__Atopobium;s__	0.260683	2.12025e-05	4.13043e-05		k__Bacteria;p__Actinobacteria;c__Coriobacteriia;o__Coriobacteriales;f__Coriobacteriaceae;g__Atopobium;s__	0.129095	2.03954e-05	4.43478e-05
k__Bacteria;p__Actinobacteria;c__Coriobacteriia;o__Coriobacteriales;f__Coriobacteriaceae;g__Atopobium;s__rimae	0.0100446	4.21941e-07	2.17391e-06		k__Bacteria;p__Actinobacteria;c__Coriobacteriia;o__Coriobacteriales;f__Coriobacteriaceae;g__Atopobium;s__rimae	0.985668	7.28408e-07	0
k__Bacteria;p__Actinobacteria;c__Coriobacteriia;o__Coriobacteriales;f__Coriobacteriaceae;g__Collinsella;s__	0.662673	3.61814e-05	2.3913e-05		k__Bacteria;p__Actinobacteria;c__Coriobacteriia;o__Coriobacteriales;f__Coriobacteriaceae;g__Collinsella;s__	0.51865	3.81894e-05	1.91304e-05
k__Bacteria;p__Actinobacteria;c__Coriobacteriia;o__Coriobacteriales;f__Coriobacteriaceae;g__Collinsella;s__aerofaciens	0.878652	0.000824367	0.00085		k__Bacteria;p__Actinobacteria;c__Coriobacteriia;o__Coriobacteriales;f__Coriobacteriaceae;g__Collinsella;s__aerofaciens	0.701129	0.000834755	0.00073913
k__Bacteria;p__Actinobacteria;c__Coriobacteriia;o__Coriobacteriales;f__Coriobacteriaceae;g__Collinsella;s__stercoris	0.571494	6.35021e-05	4.56522e-05		k__Bacteria;p__Actinobacteria;c__Coriobacteriia;o__Coriobacteriales;f__Coriobacteriaceae;g__Collinsella;s__stercoris	0.0891371	5.68158e-05	9.04348e-05
k__Bacteria;p__Actinobacteria;c__Coriobacteriia;o__Coriobacteriales;f__Coriobacteriaceae;g__Eggerthella;s__	0.713244	1.79325e-06	4.34783e-06		k__Bacteria;p__Actinobacteria;c__Coriobacteriia;o__Coriobacteriales;f__Coriobacteriaceae;g__Eggerthella;s__	0.983337	2.18522e-06	0
k__Bacteria;p__Actinobacteria;c__Coriobacteriia;o__Coriobacteriales;f__Coriobacteriaceae;g__Eggerthella;s__lenta	0.591985	0.000163608	0.000228261		k__Bacteria;p__Actinobacteria;c__Coriobacteriia;o__Coriobacteriales;f__Coriobacteriaceae;g__Eggerthella;s__lenta	0.614941	0.00016743	0.000126087
k__Bacteria;p__Actinobacteria;c__Coriobacteriia;o__Coriobacteriales;f__Coriobacteriaceae;g__Slackia;s__	0.757278	9.54641e-05	6.84783e-05		k__Bacteria;p__Actinobacteria;c__Coriobacteriia;o__Coriobacteriales;f__Coriobacteriaceae;g__Slackia;s__	0.996769	9.62539e-05	0.000109565
k__Bacteria;p__Actinobacteria;c__Thermoleophilia;o__Gaiellales;f__Gaiellaceae;g__;s__	0.995453	1.05485e-07	0		k__Bacteria;p__Actinobacteria;c__Thermoleophilia;o__Gaiellales;f__Gaiellaceae;g__;s__	0.995195	1.04058e-07	0
k__Bacteria;p__Actinobacteria;c__Thermoleophilia;o__Solirubrobacterales;f__Solirubrobacteraceae;g__;s__	0.988186	6.32911e-07	0		k__Bacteria;p__Actinobacteria;c__Thermoleophilia;o__Solirubrobacterales;f__Solirubrobacteraceae;g__;s__	0.985231	6.2435e-07	0
k__Bacteria;p__Armatimonadetes;c__[Fimbriimonadia];o__;f__;g__;s__	0.565808	3.16456e-06	4.34783e-06		k__Bacteria;p__Armatimonadetes;c__[Fimbriimonadia];o__;f__;g__;s__	0.981939	3.43392e-06	0
k__Bacteria;p__BRC1;c__PRR-11;o__;f__;g__;s__	0.995541	8.43882e-07	0		k__Bacteria;p__BRC1;c__PRR-11;o__;f__;g__;s__	0.9951	8.32466e-07	0
k__Bacteria;p__Bacteroidetes;c__Bacteroidia;o__Bacteroidales;f__;g__;s__	0.456927	0.00155148	0.000822826		k__Bacteria;p__Bacteroidetes;c__Bacteroidia;o__Bacteroidales;f__;g__;s__	0.0116708	0.00129386	0.00327739
k__Bacteria;p__Bacteroidetes;c__Bacteroidia;o__Bacteroidales;f__Bacteroidaceae;g__;s__	0.914882	2.1097e-06	2.17391e-06		k__Bacteria;p__Bacteroidetes;c__Bacteroidia;o__Bacteroidales;f__Bacteroidaceae;g__;s__	0.307914	1.97711e-06	2.6087e-06
k__Bacteria;p__Bacteroidetes;c__Bacteroidia;o__Bacteroidales;f__Bacteroidaceae;g__5-7N15;s__	0.984873	4.00844e-06	0		k__Bacteria;p__Bacteroidetes;c__Bacteroidia;o__Bacteroidales;f__Bacteroidaceae;g__5-7N15;s__	0.450954	4.16233e-06	8.69565e-07
k__Bacteria;p__Bacteroidetes;c__Bacteroidia;o__Bacteroidales;f__Bacteroidaceae;g__Bacteroides;s__	0.577744	0.219497	0.210201		k__Bacteria;p__Bacteroidetes;c__Bacteroidia;o__Bacteroidales;f__Bacteroidaceae;g__Bacteroides;s__	0.278134	0.219211	0.207391
k__Bacteria;p__Bacteroidetes;c__Bacteroidia;o__Bacteroidales;f__Bacteroidaceae;g__Bacteroides;s__acidifaciens	0.275158	4.74684e-06	7.6087e-06		k__Bacteria;p__Bacteroidetes;c__Bacteroidia;o__Bacteroidales;f__Bacteroidaceae;g__Bacteroides;s__acidifaciens	0.744116	5.09886e-06	6.08696e-06
k__Bacteria;p__Bacteroidetes;c__Bacteroidia;o__Bacteroidales;f__Bacteroidaceae;g__Bacteroides;s__barnesiae	0.978056	0.000462869	0		k__Bacteria;p__Bacteroidetes;c__Bacteroidia;o__Bacteroidales;f__Bacteroidaceae;g__Bacteroides;s__barnesiae	0.741405	0.0004564	1.73913e-06
k__Bacteria;p__Bacteroidetes;c__Bacteroidia;o__Bacteroidales;f__Bacteroidaceae;g__Bacteroides;s__caccae	0.278383	0.000242194	0.000211957		k__Bacteria;p__Bacteroidetes;c__Bacteroidia;o__Bacteroidales;f__Bacteroidaceae;g__Bacteroides;s__caccae	0.354907	0.000237877	0.000201739
k__Bacteria;p__Bacteroidetes;c__Bacteroidia;o__Bacteroidales;f__Bacteroidaceae;g__Bacteroides;s__coprophilus	0.553907	0.000631118	0.0004		k__Bacteria;p__Bacteroidetes;c__Bacteroidia;o__Bacteroidales;f__Bacteroidaceae;g__Bacteroides;s__coprophilus	0.543916	0.000614256	0.000758261
k__Bacteria;p__Bacteroidetes;c__Bacteroidia;o__Bacteroidales;f__Bacteroidaceae;g__Bacteroides;s__eggerthii	0.751192	0.00393555	0.00378804		k__Bacteria;p__Bacteroidetes;c__Bacteroidia;o__Bacteroidales;f__Bacteroidaceae;g__Bacteroides;s__eggerthii	0.0812717	0.00439677	0.0013087
k__Bacteria;p__Bacteroidetes;c__Bacteroidia;o__Bacteroidales;f__Bacteroidaceae;g__Bacteroides;s__fragilis	0.333595	0.0102079	0.0171685		k__Bacteria;p__Bacteroidetes;c__Bacteroidia;o__Bacteroidales;f__Bacteroidaceae;g__Bacteroides;s__fragilis	0.0561925	0.0102359	0.0161026
k__Bacteria;p__Bacteroidetes;c__Bacteroidia;o__Bacteroidales;f__Bacteroidaceae;g__Bacteroides;s__ovatus	0.726812	0.0312015	0.0321424		k__Bacteria;p__Bacteroidetes;c__Bacteroidia;o__Bacteroidales;f__Bacteroidaceae;g__Bacteroides;s__ovatus	0.501673	0.0308252	0.0313948
k__Bacteria;p__Bacteroidetes;c__Bacteroidia;o__Bacteroidales;f__Bacteroidaceae;g__Bacteroides;s__plebeius	0.518326	0.00410791	0.00284457		k__Bacteria;p__Bacteroidetes;c__Bacteroidia;o__Bacteroidales;f__Bacteroidaceae;g__Bacteroides;s__plebeius	0.415679	0.0043513	0.00261739
k__Bacteria;p__Bacteroidetes;c__Bacteroidia;o__Bacteroidales;f__Bacteroidaceae;g__Bacteroides;s__uniformis	0.675559	0.0460574	0.0479902		k__Bacteria;p__Bacteroidetes;c__Bacteroidia;o__Bacteroidales;f__Bacteroidaceae;g__Bacteroides;s__uniformis	0.629155	0.0464172	0.0455896
k__Bacteria;p__Bacteroidetes;c__Bacteroidia;o__Bacteroidales;f__Marinilabiaceae;g__;s__	0.887325	1.05485e-06	1.08696e-06		k__Bacteria;p__Bacteroidetes;c__Bacteroidia;o__Bacteroidales;f__Marinilabiaceae;g__;s__	0.648383	1.2487e-06	8.69565e-07
k__Bacteria;p__Bacteroidetes;c__Bacteroidia;o__Bacteroidales;f__Porphyromonadaceae;g__;s__	0.988029	6.32911e-07	0		k__Bacteria;p__Bacteroidetes;c__Bacteroidia;o__Bacteroidales;f__Porphyromonadaceae;g__;s__	0.987708	6.2435e-07	0
k__Bacteria;p__Bacteroidetes;c__Bacteroidia;o__Bacteroidales;f__Porphyromonadaceae;g__Dysgonomonas;s__	0.00934915	1.51899e-05	5.76087e-05		k__Bacteria;p__Bacteroidetes;c__Bacteroidia;o__Bacteroidales;f__Porphyromonadaceae;g__Dysgonomonas;s__	0.873885	8.3871e-05	2.95652e-05
k__Bacteria;p__Bacteroidetes;c__Bacteroidia;o__Bacteroidales;f__Porphyromonadaceae;g__Dysgonomonas;s__gadei	0.995608	3.16456e-07	0		k__Bacteria;p__Bacteroidetes;c__Bacteroidia;o__Bacteroidales;f__Porphyromonadaceae;g__Dysgonomonas;s__gadei	0.994886	3.12175e-07	0
k__Bacteria;p__Bacteroidetes;c__Bacteroidia;o__Bacteroidales;f__Porphyromonadaceae;g__Paludibacter;s__	0.260731	4.49367e-05	3.04348e-05		k__Bacteria;p__Bacteroidetes;c__Bacteroidia;o__Bacteroidales;f__Porphyromonadaceae;g__Paludibacter;s__	0.101587	4.15193e-05	6.52174e-05
k__Bacteria;p__Bacteroidetes;c__Bacteroidia;o__Bacteroidales;f__Porphyromonadaceae;g__Parabacteroides;s__	0.0917286	0.0137979	0.0102109		k__Bacteria;p__Bacteroidetes;c__Bacteroidia;o__Bacteroidales;f__Porphyromonadaceae;g__Parabacteroides;s__	0.587683	0.0135671	0.013407
k__Bacteria;p__Bacteroidetes;c__Bacteroidia;o__Bacteroidales;f__Porphyromonadaceae;g__Parabacteroides;s__distasonis	0.704868	0.014406	0.0132815		k__Bacteria;p__Bacteroidetes;c__Bacteroidia;o__Bacteroidales;f__Porphyromonadaceae;g__Parabacteroides;s__distasonis	0.832585	0.014184	0.0153522
k__Bacteria;p__Bacteroidetes;c__Bacteroidia;o__Bacteroidales;f__Porphyromonadaceae;g__Parabacteroides;s__gordonii	0.293706	0.000368882	0.000117391		k__Bacteria;p__Bacteroidetes;c__Bacteroidia;o__Bacteroidales;f__Porphyromonadaceae;g__Parabacteroides;s__gordonii	0.567047	0.000337669	0.0003
k__Bacteria;p__Bacteroidetes;c__Bacteroidia;o__Bacteroidales;f__Porphyromonadaceae;g__Porphyromonas;s__	0.866622	0.00178217	0.00190652		k__Bacteria;p__Bacteroidetes;c__Bacteroidia;o__Bacteroidales;f__Porphyromonadaceae;g__Porphyromonas;s__	0.359529	0.001859	0.000829565
k__Bacteria;p__Bacteroidetes;c__Bacteroidia;o__Bacteroidales;f__Porphyromonadaceae;g__Porphyromonas;s__endodontalis	0.985764	9.49367e-07	0		k__Bacteria;p__Bacteroidetes;c__Bacteroidia;o__Bacteroidales;f__Porphyromonadaceae;g__Porphyromonas;s__endodontalis	0.694859	7.28408e-07	1.73913e-06
k__Bacteria;p__Bacteroidetes;c__Bacteroidia;o__Bacteroidales;f__Porphyromonadaceae;g__Tannerella;s__	0.987834	5.06329e-05	0		k__Bacteria;p__Bacteroidetes;c__Bacteroidia;o__Bacteroidales;f__Porphyromonadaceae;g__Tannerella;s__	0.981159	4.9948e-05	0
k__Bacteria;p__Bacteroidetes;c__Bacteroidia;o__Bacteroidales;f__Prevotellaceae;g__;s__	0.984644	1.4346e-05	0		k__Bacteria;p__Bacteroidetes;c__Bacteroidia;o__Bacteroidales;f__Prevotellaceae;g__;s__	0.761657	1.4256e-05	2.6087e-06
k__Bacteria;p__Bacteroidetes;c__Bacteroidia;o__Bacteroidales;f__Prevotellaceae;g__Prevotella;s__	0.522445	0.00720274	0.00857283		k__Bacteria;p__Bacteroidetes;c__Bacteroidia;o__Bacteroidales;f__Prevotellaceae;g__Prevotella;s__	0.851457	0.00742341	0.00808348
k__Bacteria;p__Bacteroidetes;c__Bacteroidia;o__Bacteroidales;f__Prevotellaceae;g__Prevotella;s__copri	0.888916	0.0267274	0.0244163		k__Bacteria;p__Bacteroidetes;c__Bacteroidia;o__Bacteroidales;f__Prevotellaceae;g__Prevotella;s__copri	0.334354	0.0281777	0.015647
k__Bacteria;p__Bacteroidetes;c__Bacteroidia;o__Bacteroidales;f__Prevotellaceae;g__Prevotella;s__intermedia	0.992944	2.1097e-07	0		k__Bacteria;p__Bacteroidetes;c__Bacteroidia;o__Bacteroidales;f__Prevotellaceae;g__Prevotella;s__intermedia	0.993358	2.08117e-07	0
k__Bacteria;p__Bacteroidetes;c__Bacteroidia;o__Bacteroidales;f__Prevotellaceae;g__Prevotella;s__melaninogenica	0.723376	2.40506e-05	1.52174e-05		k__Bacteria;p__Bacteroidetes;c__Bacteroidia;o__Bacteroidales;f__Prevotellaceae;g__Prevotella;s__melaninogenica	0.372062	2.43496e-05	1.65217e-05
k__Bacteria;p__Bacteroidetes;c__Bacteroidia;o__Bacteroidales;f__Prevotellaceae;g__Prevotella;s__nanceiensis	0.815718	9.07173e-06	6.52174e-06		k__Bacteria;p__Bacteroidetes;c__Bacteroidia;o__Bacteroidales;f__Prevotellaceae;g__Prevotella;s__nanceiensis	0.447139	8.63684e-06	6.08696e-06
k__Bacteria;p__Bacteroidetes;c__Bacteroidia;o__Bacteroidales;f__Prevotellaceae;g__Prevotella;s__nigrescens	0.772114	9.49367e-07	1.08696e-06		k__Bacteria;p__Bacteroidetes;c__Bacteroidia;o__Bacteroidales;f__Prevotellaceae;g__Prevotella;s__nigrescens	0.135972	6.2435e-07	3.47826e-06
k__Bacteria;p__Bacteroidetes;c__Bacteroidia;o__Bacteroidales;f__Prevotellaceae;g__Prevotella;s__pallens	0.768047	2.21519e-06	1.08696e-06		k__Bacteria;p__Bacteroidetes;c__Bacteroidia;o__Bacteroidales;f__Prevotellaceae;g__Prevotella;s__pallens	0.886027	1.97711e-06	2.6087e-06
k__Bacteria;p__Bacteroidetes;c__Bacteroidia;o__Bacteroidales;f__Prevotellaceae;g__Prevotella;s__stercorea	0.368044	0.000988608	7.06522e-05		k__Bacteria;p__Bacteroidetes;c__Bacteroidia;o__Bacteroidales;f__Prevotellaceae;g__Prevotella;s__stercorea	0.0154666	0.000771592	0.00243826
k__Bacteria;p__Bacteroidetes;c__Bacteroidia;o__Bacteroidales;f__RF16;g__;s__	0.973603	2.33122e-05	2.17391e-05		k__Bacteria;p__Bacteroidetes;c__Bacteroidia;o__Bacteroidales;f__RF16;g__;s__	0.714629	2.4974e-05	1.82609e-05
k__Bacteria;p__Bacteroidetes;c__Bacteroidia;o__Bacteroidales;f__Rikenellaceae;g__;s__	0.790249	0.0189695	0.0176717		k__Bacteria;p__Bacteroidetes;c__Bacteroidia;o__Bacteroidales;f__Rikenellaceae;g__;s__	0.926152	0.018844	0.0201026
k__Bacteria;p__Bacteroidetes;c__Bacteroidia;o__Bacteroidales;f__Rikenellaceae;g__Rikenella;s__	0.981781	4.00844e-06	0		k__Bacteria;p__Bacteroidetes;c__Bacteroidia;o__Bacteroidales;f__Rikenellaceae;g__Rikenella;s__	0.981357	3.95421e-06	0
k__Bacteria;p__Bacteroidetes;c__Bacteroidia;o__Bacteroidales;f__S24-7;g__;s__	0.893149	0.00505137	0.00415761		k__Bacteria;p__Bacteroidetes;c__Bacteroidia;o__Bacteroidales;f__S24-7;g__;s__	0.954337	0.00529553	0.00558261
k__Bacteria;p__Bacteroidetes;c__Bacteroidia;o__Bacteroidales;f__[Barnesiellaceae];g__;s__	0.823766	0.00784504	0.00678587		k__Bacteria;p__Bacteroidetes;c__Bacteroidia;o__Bacteroidales;f__[Barnesiellaceae];g__;s__	0.528247	0.00772841	0.00799478
k__Bacteria;p__Bacteroidetes;c__Bacteroidia;o__Bacteroidales;f__[Odoribacteraceae];g__Butyricimonas;s__	0.407104	0.0015577	0.00116739		k__Bacteria;p__Bacteroidetes;c__Bacteroidia;o__Bacteroidales;f__[Odoribacteraceae];g__Butyricimonas;s__	0.374483	0.0015358	0.0018913
k__Bacteria;p__Bacteroidetes;c__Bacteroidia;o__Bacteroidales;f__[Odoribacteraceae];g__Odoribacter;s__	0.474419	0.00126424	0.000934783		k__Bacteria;p__Bacteroidetes;c__Bacteroidia;o__Bacteroidales;f__[Odoribacteraceae];g__Odoribacter;s__	0.779653	0.00123902	0.00147913
k__Bacteria;p__Bacteroidetes;c__Bacteroidia;o__Bacteroidales;f__[Paraprevotellaceae];g__;s__	0.81356	0.000154852	8.80435e-05		k__Bacteria;p__Bacteroidetes;c__Bacteroidia;o__Bacteroidales;f__[Paraprevotellaceae];g__;s__	0.551205	0.000140271	0.000195652
k__Bacteria;p__Bacteroidetes;c__Bacteroidia;o__Bacteroidales;f__[Paraprevotellaceae];g__CF231;s__	0.804547	2.65823e-05	4.34783e-06		k__Bacteria;p__Bacteroidetes;c__Bacteroidia;o__Bacteroidales;f__[Paraprevotellaceae];g__CF231;s__	0.750325	2.29969e-05	3.04348e-05
k__Bacteria;p__Bacteroidetes;c__Bacteroidia;o__Bacteroidales;f__[Paraprevotellaceae];g__Paraprevotella;s__	0.838835	0.00514262	0.00420652		k__Bacteria;p__Bacteroidetes;c__Bacteroidia;o__Bacteroidales;f__[Paraprevotellaceae];g__Paraprevotella;s__	0.830107	0.0051718	0.00521217
k__Bacteria;p__Bacteroidetes;c__Bacteroidia;o__Bacteroidales;f__[Paraprevotellaceae];g__YRC22;s__	0.987403	5.28481e-05	0		k__Bacteria;p__Bacteroidetes;c__Bacteroidia;o__Bacteroidales;f__[Paraprevotellaceae];g__YRC22;s__	0.512785	5.15088e-05	5.21739e-06
k__Bacteria;p__Bacteroidetes;c__Bacteroidia;o__Bacteroidales;f__[Paraprevotellaceae];g__[Prevotella];s__	0.830936	0.00158418	0.000916304		k__Bacteria;p__Bacteroidetes;c__Bacteroidia;o__Bacteroidales;f__[Paraprevotellaceae];g__[Prevotella];s__	0.166395	0.00187263	0.00036
k__Bacteria;p__Bacteroidetes;c__Bacteroidia;o__Bacteroidales;f__[Paraprevotellaceae];g__[Prevotella];s__tannerae	0.830158	6.32911e-07	1.08696e-06		k__Bacteria;p__Bacteroidetes;c__Bacteroidia;o__Bacteroidales;f__[Paraprevotellaceae];g__[Prevotella];s__tannerae	0.987165	7.28408e-07	0
k__Bacteria;p__Bacteroidetes;c__Cytophagia;o__Cytophagales;f__;g__;s__	0.995115	5.27426e-07	0		k__Bacteria;p__Bacteroidetes;c__Cytophagia;o__Cytophagales;f__;g__;s__	0.99556	5.20291e-07	0
k__Bacteria;p__Bacteroidetes;c__Cytophagia;o__Cytophagales;f__Cyclobacteriaceae;g__;s__	0.99582	1.05485e-07	0		k__Bacteria;p__Bacteroidetes;c__Cytophagia;o__Cytophagales;f__Cyclobacteriaceae;g__;s__	0.994794	1.04058e-07	0
k__Bacteria;p__Bacteroidetes;c__Cytophagia;o__Cytophagales;f__Cytophagaceae;g__;s__	0.995717	1.05485e-07	0		k__Bacteria;p__Bacteroidetes;c__Cytophagia;o__Cytophagales;f__Cytophagaceae;g__;s__	0.994907	1.04058e-07	0
k__Bacteria;p__Bacteroidetes;c__Cytophagia;o__Cytophagales;f__Cytophagaceae;g__Dyadobacter;s__	0.98806	5.27426e-07	0		k__Bacteria;p__Bacteroidetes;c__Cytophagia;o__Cytophagales;f__Cytophagaceae;g__Dyadobacter;s__	0.988762	5.20291e-07	0
k__Bacteria;p__Bacteroidetes;c__Cytophagia;o__Cytophagales;f__Cytophagaceae;g__Emticicia;s__	0.992671	2.1097e-07	0		k__Bacteria;p__Bacteroidetes;c__Cytophagia;o__Cytophagales;f__Cytophagaceae;g__Emticicia;s__	0.993641	2.08117e-07	0
k__Bacteria;p__Bacteroidetes;c__Cytophagia;o__Cytophagales;f__Cytophagaceae;g__Hymenobacter;s__	0.98742	1.26582e-06	0		k__Bacteria;p__Bacteroidetes;c__Cytophagia;o__Cytophagales;f__Cytophagaceae;g__Hymenobacter;s__	0.987079	1.2487e-06	0
k__Bacteria;p__Bacteroidetes;c__Cytophagia;o__Cytophagales;f__Cytophagaceae;g__Leadbetterella;s__	0.986953	2.74262e-06	0		k__Bacteria;p__Bacteroidetes;c__Cytophagia;o__Cytophagales;f__Cytophagaceae;g__Leadbetterella;s__	0.985164	2.70552e-06	0
k__Bacteria;p__Bacteroidetes;c__Cytophagia;o__Cytophagales;f__Cytophagaceae;g__Pontibacter;s__	0.988025	1.16034e-06	0		k__Bacteria;p__Bacteroidetes;c__Cytophagia;o__Cytophagales;f__Cytophagaceae;g__Pontibacter;s__	0.911905	1.04058e-06	8.69565e-07
k__Bacteria;p__Bacteroidetes;c__Cytophagia;o__Cytophagales;f__Cytophagaceae;g__Rudanella;s__	0.995005	1.05485e-07	0		k__Bacteria;p__Bacteroidetes;c__Cytophagia;o__Cytophagales;f__Cytophagaceae;g__Rudanella;s__	0.995538	1.04058e-07	0
k__Bacteria;p__Bacteroidetes;c__Cytophagia;o__Cytophagales;f__Flammeovirgaceae;g__;s__	0.991868	3.16456e-07	0		k__Bacteria;p__Bacteroidetes;c__Cytophagia;o__Cytophagales;f__Flammeovirgaceae;g__;s__	0.98782	6.2435e-07	0
k__Bacteria;p__Bacteroidetes;c__Cytophagia;o__Cytophagales;f__[Amoebophilaceae];g__Candidatus Cardinium;s__	0.994672	1.05485e-07	0		k__Bacteria;p__Bacteroidetes;c__Cytophagia;o__Cytophagales;f__[Amoebophilaceae];g__Candidatus Cardinium;s__	0.995888	1.04058e-07	0
k__Bacteria;p__Bacteroidetes;c__Flavobacteriia;o__Flavobacteriales;f__Cryomorphaceae;g__;s__	0.992877	1.26582e-06	0		k__Bacteria;p__Bacteroidetes;c__Flavobacteriia;o__Flavobacteriales;f__Cryomorphaceae;g__;s__	0.99294	1.2487e-06	0
k__Bacteria;p__Bacteroidetes;c__Flavobacteriia;o__Flavobacteriales;f__Cryomorphaceae;g__Fluviicola;s__	0.923746	0.000840717	1.08696e-06		k__Bacteria;p__Bacteroidetes;c__Flavobacteriia;o__Flavobacteriales;f__Cryomorphaceae;g__Fluviicola;s__	0.94712	0.000829136	2.6087e-06
k__Bacteria;p__Bacteroidetes;c__Flavobacteriia;o__Flavobacteriales;f__Flavobacteriaceae;g__;s__	0.981883	0.000184177	0		k__Bacteria;p__Bacteroidetes;c__Flavobacteriia;o__Flavobacteriales;f__Flavobacteriaceae;g__;s__	0.982038	0.000205307	0
k__Bacteria;p__Bacteroidetes;c__Flavobacteriia;o__Flavobacteriales;f__Flavobacteriaceae;g__Capnocytophaga;s__	0.737025	1.37131e-06	1.08696e-06		k__Bacteria;p__Bacteroidetes;c__Flavobacteriia;o__Flavobacteriales;f__Flavobacteriaceae;g__Capnocytophaga;s__	0.980151	1.45682e-06	0
k__Bacteria;p__Bacteroidetes;c__Flavobacteriia;o__Flavobacteriales;f__Flavobacteriaceae;g__Capnocytophaga;s__ochracea	0.991073	3.16456e-07	0		k__Bacteria;p__Bacteroidetes;c__Flavobacteriia;o__Flavobacteriales;f__Flavobacteriaceae;g__Capnocytophaga;s__ochracea	0.0400555	2.08117e-07	8.69565e-07
k__Bacteria;p__Bacteroidetes;c__Flavobacteriia;o__Flavobacteriales;f__Flavobacteriaceae;g__Flavobacterium;s__	0.566865	0.000278165	4.34783e-06		k__Bacteria;p__Bacteroidetes;c__Flavobacteriia;o__Flavobacteriales;f__Flavobacteriaceae;g__Flavobacterium;s__	0.793776	0.000239438	0.000295652
k__Bacteria;p__Bacteroidetes;c__Flavobacteriia;o__Flavobacteriales;f__Flavobacteriaceae;g__Flavobacterium;s__succinicans	0.986293	1.26582e-06	2.17391e-06		k__Bacteria;p__Bacteroidetes;c__Flavobacteriia;o__Flavobacteriales;f__Flavobacteriaceae;g__Flavobacterium;s__succinicans	0.314032	2.08117e-07	1.04348e-05
k__Bacteria;p__Bacteroidetes;c__Flavobacteriia;o__Flavobacteriales;f__[Weeksellaceae];g__;s__	0.463399	1.13924e-05	2.17391e-06		k__Bacteria;p__Bacteroidetes;c__Flavobacteriia;o__Flavobacteriales;f__[Weeksellaceae];g__;s__	0.36199	1.12383e-05	2.6087e-06
k__Bacteria;p__Bacteroidetes;c__Flavobacteriia;o__Flavobacteriales;f__[Weeksellaceae];g__Chryseobacterium;s__	0.64483	0.000498945	6.52174e-05		k__Bacteria;p__Bacteroidetes;c__Flavobacteriia;o__Flavobacteriales;f__[Weeksellaceae];g__Chryseobacterium;s__	0.21369	0.0003641	0.00113304
k__Bacteria;p__Bacteroidetes;c__Flavobacteriia;o__Flavobacteriales;f__[Weeksellaceae];g__Cloacibacterium;s__	0.603287	1.16034e-05	1.08696e-06		k__Bacteria;p__Bacteroidetes;c__Flavobacteriia;o__Flavobacteriales;f__[Weeksellaceae];g__Cloacibacterium;s__	0.710248	1.14464e-05	8.69565e-07
k__Bacteria;p__Bacteroidetes;c__Flavobacteriia;o__Flavobacteriales;f__[Weeksellaceae];g__Elizabethkingia;s__	0.9953	8.43882e-07	0		k__Bacteria;p__Bacteroidetes;c__Flavobacteriia;o__Flavobacteriales;f__[Weeksellaceae];g__Elizabethkingia;s__	0.995221	8.32466e-07	0
k__Bacteria;p__Bacteroidetes;c__Flavobacteriia;o__Flavobacteriales;f__[Weeksellaceae];g__Elizabethkingia;s__meningoseptica	0.995229	1.05485e-07	0		k__Bacteria;p__Bacteroidetes;c__Flavobacteriia;o__Flavobacteriales;f__[Weeksellaceae];g__Elizabethkingia;s__meningoseptica	0.995363	1.04058e-07	0
k__Bacteria;p__Bacteroidetes;c__Flavobacteriia;o__Flavobacteriales;f__[Weeksellaceae];g__Wautersiella;s__	0.986117	2.8481e-06	0		k__Bacteria;p__Bacteroidetes;c__Flavobacteriia;o__Flavobacteriales;f__[Weeksellaceae];g__Wautersiella;s__	0.75167	2.60146e-06	8.69565e-07
k__Bacteria;p__Bacteroidetes;c__Sphingobacteriia;o__Sphingobacteriales;f__;g__;s__	0.995115	1.05485e-07	0		k__Bacteria;p__Bacteroidetes;c__Sphingobacteriia;o__Sphingobacteriales;f__;g__;s__	0.99556	1.04058e-07	0
k__Bacteria;p__Bacteroidetes;c__Sphingobacteriia;o__Sphingobacteriales;f__Sphingobacteriaceae;g__;s__	0.307285	5.92827e-05	1.08696e-06		k__Bacteria;p__Bacteroidetes;c__Sphingobacteriia;o__Sphingobacteriales;f__Sphingobacteriaceae;g__;s__	0.614605	5.51509e-05	2.78261e-05
k__Bacteria;p__Bacteroidetes;c__Sphingobacteriia;o__Sphingobacteriales;f__Sphingobacteriaceae;g__Pedobacter;s__	0.986232	6.4346e-06	0		k__Bacteria;p__Bacteroidetes;c__Sphingobacteriia;o__Sphingobacteriales;f__Sphingobacteriaceae;g__Pedobacter;s__	0.971619	5.82726e-06	4.34783e-06
k__Bacteria;p__Bacteroidetes;c__Sphingobacteriia;o__Sphingobacteriales;f__Sphingobacteriaceae;g__Pedobacter;s__cryoconitis	0.995629	1.05485e-07	0		k__Bacteria;p__Bacteroidetes;c__Sphingobacteriia;o__Sphingobacteriales;f__Sphingobacteriaceae;g__Pedobacter;s__cryoconitis	0.995004	1.04058e-07	0
k__Bacteria;p__Bacteroidetes;c__Sphingobacteriia;o__Sphingobacteriales;f__Sphingobacteriaceae;g__Sphingobacterium;s__	0.653473	0.000158122	2.71739e-05		k__Bacteria;p__Bacteroidetes;c__Sphingobacteriia;o__Sphingobacteriales;f__Sphingobacteriaceae;g__Sphingobacterium;s__	0.524639	0.000167534	2.78261e-05
k__Bacteria;p__Bacteroidetes;c__Sphingobacteriia;o__Sphingobacteriales;f__Sphingobacteriaceae;g__Sphingobacterium;s__faecium	0.830918	1.89873e-06	2.17391e-06		k__Bacteria;p__Bacteroidetes;c__Sphingobacteriia;o__Sphingobacteriales;f__Sphingobacteriaceae;g__Sphingobacterium;s__faecium	0.458254	1.87305e-06	2.6087e-06
k__Bacteria;p__Bacteroidetes;c__Sphingobacteriia;o__Sphingobacteriales;f__Sphingobacteriaceae;g__Sphingobacterium;s__multivorum	0.651509	3.69198e-06	1.08696e-06		k__Bacteria;p__Bacteroidetes;c__Sphingobacteriia;o__Sphingobacteriales;f__Sphingobacteriaceae;g__Sphingobacterium;s__multivorum	0.843632	3.12175e-06	5.21739e-06
k__Bacteria;p__Bacteroidetes;c__[Saprospirae];o__[Saprospirales];f__Chitinophagaceae;g__;s__	0.936165	3.16456e-06	1.08696e-06		k__Bacteria;p__Bacteroidetes;c__[Saprospirae];o__[Saprospirales];f__Chitinophagaceae;g__;s__	0.738337	3.12175e-06	8.69565e-07
k__Bacteria;p__Bacteroidetes;c__[Saprospirae];o__[Saprospirales];f__Chitinophagaceae;g__Chitinophaga;s__	0.992146	3.16456e-07	0		k__Bacteria;p__Bacteroidetes;c__[Saprospirae];o__[Saprospirales];f__Chitinophagaceae;g__Chitinophaga;s__	0.990766	3.12175e-07	0
k__Bacteria;p__Bacteroidetes;c__[Saprospirae];o__[Saprospirales];f__Chitinophagaceae;g__Flavihumibacter;s__	0.986113	1.37131e-06	0		k__Bacteria;p__Bacteroidetes;c__[Saprospirae];o__[Saprospirales];f__Chitinophagaceae;g__Flavihumibacter;s__	0.98585	1.35276e-06	0
k__Bacteria;p__Bacteroidetes;c__[Saprospirae];o__[Saprospirales];f__Chitinophagaceae;g__Flavisolibacter;s__	0.995564	2.1097e-07	0		k__Bacteria;p__Bacteroidetes;c__[Saprospirae];o__[Saprospirales];f__Chitinophagaceae;g__Flavisolibacter;s__	0.994934	2.08117e-07	0
k__Bacteria;p__Bacteroidetes;c__[Saprospirae];o__[Saprospirales];f__Chitinophagaceae;g__Niabella;s__	0.995306	2.1097e-07	0		k__Bacteria;p__Bacteroidetes;c__[Saprospirae];o__[Saprospirales];f__Chitinophagaceae;g__Niabella;s__	0.995354	2.08117e-07	0
k__Bacteria;p__Bacteroidetes;c__[Saprospirae];o__[Saprospirales];f__Chitinophagaceae;g__Sediminibacterium;s__	0.177569	3.16456e-07	3.26087e-06		k__Bacteria;p__Bacteroidetes;c__[Saprospirae];o__[Saprospirales];f__Chitinophagaceae;g__Sediminibacterium;s__	0.988229	6.2435e-07	0
k__Bacteria;p__Bacteroidetes;c__[Saprospirae];o__[Saprospirales];f__Saprospiraceae;g__;s__	0.995079	1.05485e-07	0		k__Bacteria;p__Bacteroidetes;c__[Saprospirae];o__[Saprospirales];f__Saprospiraceae;g__;s__	0.995459	1.04058e-07	0
k__Bacteria;p__Chlorobi;c__Ignavibacteria;o__Ignavibacteriales;f__[Melioribacteraceae];g__;s__	0.995174	2.1097e-07	0		k__Bacteria;p__Chlorobi;c__Ignavibacteria;o__Ignavibacteriales;f__[Melioribacteraceae];g__;s__	0.995497	2.08117e-07	0
k__Bacteria;p__Chloroflexi;c__Ellin6529;o__;f__;g__;s__	0.98648	1.37131e-06	0		k__Bacteria;p__Chloroflexi;c__Ellin6529;o__;f__;g__;s__	0.937694	1.14464e-06	1.73913e-06
k__Bacteria;p__Chloroflexi;c__Gitt-GS-136;o__;f__;g__;s__	0.995144	1.05485e-07	0		k__Bacteria;p__Chloroflexi;c__Gitt-GS-136;o__;f__;g__;s__	0.995529	1.04058e-07	0
k__Bacteria;p__Cyanobacteria;c__4C0d-2;o__;f__;g__;s__	0.0818408	3.16456e-07	3.26087e-06		k__Bacteria;p__Cyanobacteria;c__4C0d-2;o__;f__;g__;s__	0.985711	7.28408e-07	0
k__Bacteria;p__Cyanobacteria;c__4C0d-2;o__MLE1-12;f__;g__;s__	0.995438	1.05485e-07	0		k__Bacteria;p__Cyanobacteria;c__4C0d-2;o__MLE1-12;f__;g__;s__	0.995211	1.04058e-07	0
k__Bacteria;p__Cyanobacteria;c__4C0d-2;o__YS2;f__;g__;s__	0.27753	0.000682489	0.000975		k__Bacteria;p__Cyanobacteria;c__4C0d-2;o__YS2;f__;g__;s__	0.62798	0.000726015	0.000584348
k__Bacteria;p__Cyanobacteria;c__Chloroplast;o__Chlorophyta;f__;g__;s__	0.989065	1.16034e-06	0		k__Bacteria;p__Cyanobacteria;c__Chloroplast;o__Chlorophyta;f__;g__;s__	0.987164	1.2487e-06	0
k__Bacteria;p__Cyanobacteria;c__Chloroplast;o__Stramenopiles;f__;g__;s__	0.989135	5.27426e-07	0		k__Bacteria;p__Cyanobacteria;c__Chloroplast;o__Stramenopiles;f__;g__;s__	0.987791	5.20291e-07	0
k__Bacteria;p__Cyanobacteria;c__Chloroplast;o__Streptophyta;f__;g__;s__	0.164738	0.000151055	6.52174e-05		k__Bacteria;p__Cyanobacteria;c__Chloroplast;o__Streptophyta;f__;g__;s__	0.40915	0.000138398	0.000178261
k__Bacteria;p__Cyanobacteria;c__ML635J-21;o__;f__;g__;s__	0.99502	3.16456e-07	0		k__Bacteria;p__Cyanobacteria;c__ML635J-21;o__;f__;g__;s__	0.995522	3.12175e-07	0
k__Bacteria;p__Cyanobacteria;c__Nostocophycideae;o__Nostocales;f__Nostocaceae;g__;s__	0.995159	1.05485e-07	0		k__Bacteria;p__Cyanobacteria;c__Nostocophycideae;o__Nostocales;f__Nostocaceae;g__;s__	0.995513	1.04058e-07	0
k__Bacteria;p__Cyanobacteria;c__Oscillatoriophycideae;o__Chroococcales;f__Xenococcaceae;g__Chroococcidiopsis;s__	0.995153	1.05485e-07	0		k__Bacteria;p__Cyanobacteria;c__Oscillatoriophycideae;o__Chroococcales;f__Xenococcaceae;g__Chroococcidiopsis;s__	0.99538	1.04058e-07	0
k__Bacteria;p__Cyanobacteria;c__Oscillatoriophycideae;o__Oscillatoriales;f__Phormidiaceae;g__;s__	0.992973	2.1097e-07	0		k__Bacteria;p__Cyanobacteria;c__Oscillatoriophycideae;o__Oscillatoriales;f__Phormidiaceae;g__;s__	0.992968	2.08117e-07	0
k__Bacteria;p__Cyanobacteria;c__Synechococcophycideae;o__Pseudanabaenales;f__Pseudanabaenaceae;g__Leptolyngbya;s__	0.99552	8.43882e-07	0		k__Bacteria;p__Cyanobacteria;c__Synechococcophycideae;o__Pseudanabaenales;f__Pseudanabaenaceae;g__Leptolyngbya;s__	0.994982	8.32466e-07	0
k__Bacteria;p__Cyanobacteria;c__Synechococcophycideae;o__Synechococcales;f__Acaryochloridaceae;g__Acaryochloris;s__	0.995306	1.05485e-07	0		k__Bacteria;p__Cyanobacteria;c__Synechococcophycideae;o__Synechococcales;f__Acaryochloridaceae;g__Acaryochloris;s__	0.995354	1.04058e-07	0
k__Bacteria;p__Deferribacteres;c__Deferribacteres;o__Deferribacterales;f__Deferribacteraceae;g__Mucispirillum;s__	0.995535	2.1097e-07	0		k__Bacteria;p__Deferribacteres;c__Deferribacteres;o__Deferribacterales;f__Deferribacteraceae;g__Mucispirillum;s__	0.994966	2.08117e-07	0
k__Bacteria;p__Elusimicrobia;c__Elusimicrobia;o__Elusimicrobiales;f__Elusimicrobiaceae;g__;s__	0.632048	1.42405e-05	1.08696e-06		k__Bacteria;p__Elusimicrobia;c__Elusimicrobia;o__Elusimicrobiales;f__Elusimicrobiaceae;g__;s__	0.984301	1.65453e-05	0
k__Bacteria;p__Elusimicrobia;c__Elusimicrobia;o__FAC88;f__;g__;s__	0.99369	0	1.08696e-06		k__Bacteria;p__Elusimicrobia;c__Elusimicrobia;o__FAC88;f__;g__;s__	0.993739	0	8.69565e-07
k__Bacteria;p__Firmicutes;c__Bacilli;o__Bacillales;f__;g__;s__	0.67372	9.08228e-05	4.02174e-05		k__Bacteria;p__Firmicutes;c__Bacilli;o__Bacillales;f__;g__;s__	0.259725	8.91779e-05	3.04348e-05
k__Bacteria;p__Firmicutes;c__Bacilli;o__Bacillales;f__Alicyclobacillaceae;g__Alicyclobacillus;s__	0.984394	1.79325e-06	0		k__Bacteria;p__Firmicutes;c__Bacilli;o__Bacillales;f__Alicyclobacillaceae;g__Alicyclobacillus;s__	0.983794	1.87305e-06	0
k__Bacteria;p__Firmicutes;c__Bacilli;o__Bacillales;f__Bacillaceae;g__;s__	0.264691	0.00135137	8.69565e-05		k__Bacteria;p__Firmicutes;c__Bacilli;o__Bacillales;f__Bacillaceae;g__;s__	0.844082	0.00119542	0.00125304
k__Bacteria;p__Firmicutes;c__Bacilli;o__Bacillales;f__Bacillaceae;g__Anaerobacillus;s__	0.986705	1.58228e-06	0		k__Bacteria;p__Firmicutes;c__Bacilli;o__Bacillales;f__Bacillaceae;g__Anaerobacillus;s__	0.980433	1.56087e-06	0
k__Bacteria;p__Firmicutes;c__Bacilli;o__Bacillales;f__Bacillaceae;g__Anoxybacillus;s__kestanbolensis	0.639569	0.000253059	0.000330435		k__Bacteria;p__Firmicutes;c__Bacilli;o__Bacillales;f__Bacillaceae;g__Anoxybacillus;s__kestanbolensis	0.519507	0.000294485	2.34783e-05
k__Bacteria;p__Firmicutes;c__Bacilli;o__Bacillales;f__Bacillaceae;g__Bacillus;s__	0.698758	0.00404757	0.0027837		k__Bacteria;p__Firmicutes;c__Bacilli;o__Bacillales;f__Bacillaceae;g__Bacillus;s__	0.404686	0.00403413	0.00298087
k__Bacteria;p__Firmicutes;c__Bacilli;o__Bacillales;f__Bacillaceae;g__Bacillus;s__badius	0.991125	5.27426e-07	0		k__Bacteria;p__Firmicutes;c__Bacilli;o__Bacillales;f__Bacillaceae;g__Bacillus;s__badius	0.987735	6.2435e-07	0
k__Bacteria;p__Firmicutes;c__Bacilli;o__Bacillales;f__Bacillaceae;g__Bacillus;s__clausii	0.274899	0.00015981	0.000352174		k__Bacteria;p__Firmicutes;c__Bacilli;o__Bacillales;f__Bacillaceae;g__Bacillus;s__clausii	0.502451	0.000162435	0.000243478
k__Bacteria;p__Firmicutes;c__Bacilli;o__Bacillales;f__Bacillaceae;g__Bacillus;s__coagulans	0.137145	3.16456e-07	4.34783e-06		k__Bacteria;p__Firmicutes;c__Bacilli;o__Bacillales;f__Bacillaceae;g__Bacillus;s__coagulans	0.984781	7.28408e-07	0
k__Bacteria;p__Firmicutes;c__Bacilli;o__Bacillales;f__Bacillaceae;g__Bacillus;s__cohnii	0.995013	1.05485e-07	0		k__Bacteria;p__Firmicutes;c__Bacilli;o__Bacillales;f__Bacillaceae;g__Bacillus;s__cohnii	1	0	0
k__Bacteria;p__Firmicutes;c__Bacilli;o__Bacillales;f__Bacillaceae;g__Bacillus;s__endophyticus	0.934481	0.000154641	9.67391e-05		k__Bacteria;p__Firmicutes;c__Bacilli;o__Bacillales;f__Bacillaceae;g__Bacillus;s__endophyticus	0.747439	0.000154318	3.47826e-05
k__Bacteria;p__Firmicutes;c__Bacilli;o__Bacillales;f__Bacillaceae;g__Bacillus;s__firmus	0.234526	2.95359e-06	5.43478e-06		k__Bacteria;p__Firmicutes;c__Bacilli;o__Bacillales;f__Bacillaceae;g__Bacillus;s__firmus	0.373556	3.43392e-06	8.69565e-07
k__Bacteria;p__Firmicutes;c__Bacilli;o__Bacillales;f__Bacillaceae;g__Bacillus;s__flexus	0.358374	5.90717e-06	1.08696e-06		k__Bacteria;p__Firmicutes;c__Bacilli;o__Bacillales;f__Bacillaceae;g__Bacillus;s__flexus	0.306643	6.2435e-06	3.47826e-06
k__Bacteria;p__Firmicutes;c__Bacilli;o__Bacillales;f__Bacillaceae;g__Bacillus;s__foraminis	0.654297	2.1097e-06	1.08696e-06		k__Bacteria;p__Firmicutes;c__Bacilli;o__Bacillales;f__Bacillaceae;g__Bacillus;s__foraminis	0.556178	2.08117e-06	8.69565e-07
k__Bacteria;p__Firmicutes;c__Bacilli;o__Bacillales;f__Bacillaceae;g__Bacillus;s__ginsengihumi	0.0990671	1.89873e-06	4.34783e-06		k__Bacteria;p__Firmicutes;c__Bacilli;o__Bacillales;f__Bacillaceae;g__Bacillus;s__ginsengihumi	0.516862	2.08117e-06	8.69565e-07
k__Bacteria;p__Firmicutes;c__Bacilli;o__Bacillales;f__Bacillaceae;g__Bacillus;s__halodurans	0.993603	2.1097e-07	0		k__Bacteria;p__Firmicutes;c__Bacilli;o__Bacillales;f__Bacillaceae;g__Bacillus;s__halodurans	0.992749	2.08117e-07	0
k__Bacteria;p__Firmicutes;c__Bacilli;o__Bacillales;f__Bacillaceae;g__Bacillus;s__horikoshii	0.880131	4.21941e-06	1.08696e-06		k__Bacteria;p__Firmicutes;c__Bacilli;o__Bacillales;f__Bacillaceae;g__Bacillus;s__horikoshii	0.844715	3.32986e-06	8.69565e-06
k__Bacteria;p__Firmicutes;c__Bacilli;o__Bacillales;f__Bacillaceae;g__Bacillus;s__humi	0.64015	1.01266e-05	6.52174e-06		k__Bacteria;p__Firmicutes;c__Bacilli;o__Bacillales;f__Bacillaceae;g__Bacillus;s__humi	0.992005	8.84495e-06	8.69565e-06
k__Bacteria;p__Firmicutes;c__Bacilli;o__Bacillales;f__Bacillaceae;g__Bacillus;s__marisflavi	0.098568	3.79747e-06	2.06522e-05		k__Bacteria;p__Firmicutes;c__Bacilli;o__Bacillales;f__Bacillaceae;g__Bacillus;s__marisflavi	0.333425	5.09886e-06	1.13043e-05
k__Bacteria;p__Firmicutes;c__Bacilli;o__Bacillales;f__Bacillaceae;g__Bacillus;s__muralis	0.858239	0.000156751	2.06522e-05		k__Bacteria;p__Firmicutes;c__Bacilli;o__Bacillales;f__Bacillaceae;g__Bacillus;s__muralis	0.850084	0.000154631	2.26087e-05
k__Bacteria;p__Firmicutes;c__Bacilli;o__Bacillales;f__Bacillaceae;g__Bacillus;s__thermoamylovorans	0.990515	4.21941e-07	0		k__Bacteria;p__Firmicutes;c__Bacilli;o__Bacillales;f__Bacillaceae;g__Bacillus;s__thermoamylovorans	0.988166	4.16233e-07	0
k__Bacteria;p__Firmicutes;c__Bacilli;o__Bacillales;f__Bacillaceae;g__Geobacillus;s__	0.954807	4.53586e-06	4.34783e-06		k__Bacteria;p__Firmicutes;c__Bacilli;o__Bacillales;f__Bacillaceae;g__Geobacillus;s__	0.367647	4.68262e-06	2.6087e-06
k__Bacteria;p__Firmicutes;c__Bacilli;o__Bacillales;f__Bacillaceae;g__Geobacillus;s__thermodenitrificans	0.881319	1.26582e-05	7.6087e-06		k__Bacteria;p__Firmicutes;c__Bacilli;o__Bacillales;f__Bacillaceae;g__Geobacillus;s__thermodenitrificans	0.20067	1.33195e-05	4.34783e-06
k__Bacteria;p__Firmicutes;c__Bacilli;o__Bacillales;f__Bacillaceae;g__Marinibacillus;s__	0.99552	1.05485e-07	0		k__Bacteria;p__Firmicutes;c__Bacilli;o__Bacillales;f__Bacillaceae;g__Marinibacillus;s__	0.994982	1.04058e-07	0
k__Bacteria;p__Firmicutes;c__Bacilli;o__Bacillales;f__Bacillaceae;g__Natronobacillus;s__	0.988894	9.49367e-07	0		k__Bacteria;p__Firmicutes;c__Bacilli;o__Bacillales;f__Bacillaceae;g__Natronobacillus;s__	0.245243	2.08117e-07	6.08696e-06
k__Bacteria;p__Firmicutes;c__Bacilli;o__Bacillales;f__Bacillaceae;g__Oceanobacillus;s__	0.330064	2.02532e-05	5e-05		k__Bacteria;p__Firmicutes;c__Bacilli;o__Bacillales;f__Bacillaceae;g__Oceanobacillus;s__	0.814406	2.53902e-05	1.73913e-05
k__Bacteria;p__Firmicutes;c__Bacilli;o__Bacillales;f__Bacillaceae;g__Oceanobacillus;s__oncorhynchi	0.953291	1.16034e-06	1.08696e-06		k__Bacteria;p__Firmicutes;c__Bacilli;o__Bacillales;f__Bacillaceae;g__Oceanobacillus;s__oncorhynchi	0.909383	1.35276e-06	8.69565e-07
k__Bacteria;p__Firmicutes;c__Bacilli;o__Bacillales;f__Bacillaceae;g__Pontibacillus;s__	0.986299	8.43882e-07	0		k__Bacteria;p__Firmicutes;c__Bacilli;o__Bacillales;f__Bacillaceae;g__Pontibacillus;s__	0.375783	6.2435e-07	1.73913e-06
k__Bacteria;p__Firmicutes;c__Bacilli;o__Bacillales;f__Bacillaceae;g__Thalassobacillus;s__	0.985133	7.38397e-07	0		k__Bacteria;p__Firmicutes;c__Bacilli;o__Bacillales;f__Bacillaceae;g__Thalassobacillus;s__	0.212584	4.16233e-07	2.6087e-06
k__Bacteria;p__Firmicutes;c__Bacilli;o__Bacillales;f__Bacillaceae;g__Virgibacillus;s__	0.95233	2.95359e-05	2.5e-05		k__Bacteria;p__Firmicutes;c__Bacilli;o__Bacillales;f__Bacillaceae;g__Virgibacillus;s__	0.951441	2.89282e-05	2.86957e-05
k__Bacteria;p__Firmicutes;c__Bacilli;o__Bacillales;f__Bacillaceae;g__Virgibacillus;s__halodenitrificans	0.621771	1.94093e-05	2.5e-05		k__Bacteria;p__Firmicutes;c__Bacilli;o__Bacillales;f__Bacillaceae;g__Virgibacillus;s__halodenitrificans	0.785663	1.98751e-05	2.26087e-05
k__Bacteria;p__Firmicutes;c__Bacilli;o__Bacillales;f__Bacillaceae;g__Virgibacillus;s__pantothenticus	0.990603	4.21941e-07	0		k__Bacteria;p__Firmicutes;c__Bacilli;o__Bacillales;f__Bacillaceae;g__Virgibacillus;s__pantothenticus	0.0624953	2.08117e-07	1.73913e-06
k__Bacteria;p__Firmicutes;c__Bacilli;o__Bacillales;f__Bacillaceae;g__Virgibacillus;s__picturae	0.995717	1.05485e-07	0		k__Bacteria;p__Firmicutes;c__Bacilli;o__Bacillales;f__Bacillaceae;g__Virgibacillus;s__picturae	0.994907	1.04058e-07	0
k__Bacteria;p__Firmicutes;c__Bacilli;o__Bacillales;f__Listeriaceae;g__;s__	0.993305	2.1097e-07	0		k__Bacteria;p__Firmicutes;c__Bacilli;o__Bacillales;f__Listeriaceae;g__;s__	0.0543651	1.04058e-07	8.69565e-07
k__Bacteria;p__Firmicutes;c__Bacilli;o__Bacillales;f__Paenibacillaceae;g__Ammoniphilus;s__	0.994998	1.05485e-07	0		k__Bacteria;p__Firmicutes;c__Bacilli;o__Bacillales;f__Paenibacillaceae;g__Ammoniphilus;s__	0.995988	1.04058e-07	0
k__Bacteria;p__Firmicutes;c__Bacilli;o__Bacillales;f__Paenibacillaceae;g__Brevibacillus;s__	0.197605	3.16456e-07	2.17391e-06		k__Bacteria;p__Firmicutes;c__Bacilli;o__Bacillales;f__Paenibacillaceae;g__Brevibacillus;s__	0.992559	5.20291e-07	0
k__Bacteria;p__Firmicutes;c__Bacilli;o__Bacillales;f__Paenibacillaceae;g__Cohnella;s__	0.983671	1.68776e-06	0		k__Bacteria;p__Firmicutes;c__Bacilli;o__Bacillales;f__Paenibacillaceae;g__Cohnella;s__	0.984278	1.66493e-06	0
k__Bacteria;p__Firmicutes;c__Bacilli;o__Bacillales;f__Paenibacillaceae;g__Paenibacillus;s__	0.728718	5.45359e-05	2.5e-05		k__Bacteria;p__Firmicutes;c__Bacilli;o__Bacillales;f__Paenibacillaceae;g__Paenibacillus;s__	0.806341	5.14048e-05	4.95652e-05
k__Bacteria;p__Firmicutes;c__Bacilli;o__Bacillales;f__Paenibacillaceae;g__Paenibacillus;s__amylolyticus	0.325727	2.97468e-05	1.08696e-06		k__Bacteria;p__Firmicutes;c__Bacilli;o__Bacillales;f__Paenibacillaceae;g__Paenibacillus;s__amylolyticus	0.656658	3.0281e-05	8.69565e-06
k__Bacteria;p__Firmicutes;c__Bacilli;o__Bacillales;f__Paenibacillaceae;g__Paenibacillus;s__lautus	0.414719	3.62869e-05	0.000125		k__Bacteria;p__Firmicutes;c__Bacilli;o__Bacillales;f__Paenibacillaceae;g__Paenibacillus;s__lautus	0.987172	4.98439e-05	2.78261e-05
k__Bacteria;p__Firmicutes;c__Bacilli;o__Bacillales;f__Planococcaceae;g__;s__	0.857697	0.000374578	0.000282609		k__Bacteria;p__Firmicutes;c__Bacilli;o__Bacillales;f__Planococcaceae;g__;s__	0.733	0.000362747	0.000237391
k__Bacteria;p__Firmicutes;c__Bacilli;o__Bacillales;f__Planococcaceae;g__Kurthia;s__	0.988283	5.27426e-07	0		k__Bacteria;p__Firmicutes;c__Bacilli;o__Bacillales;f__Planococcaceae;g__Kurthia;s__	0.988713	5.20291e-07	0
k__Bacteria;p__Firmicutes;c__Bacilli;o__Bacillales;f__Planococcaceae;g__Kurthia;s__gibsonii	0.741659	1.00211e-05	2.17391e-06		k__Bacteria;p__Firmicutes;c__Bacilli;o__Bacillales;f__Planococcaceae;g__Kurthia;s__gibsonii	0.659395	9.36524e-06	1.73913e-06
k__Bacteria;p__Firmicutes;c__Bacilli;o__Bacillales;f__Planococcaceae;g__Lysinibacillus;s__	0.983223	1.16034e-06	0		k__Bacteria;p__Firmicutes;c__Bacilli;o__Bacillales;f__Planococcaceae;g__Lysinibacillus;s__	0.983785	1.04058e-06	0
k__Bacteria;p__Firmicutes;c__Bacilli;o__Bacillales;f__Planococcaceae;g__Lysinibacillus;s__boronitolerans	0.986992	7.38397e-07	0		k__Bacteria;p__Firmicutes;c__Bacilli;o__Bacillales;f__Planococcaceae;g__Lysinibacillus;s__boronitolerans	0.986526	7.28408e-07	0
k__Bacteria;p__Firmicutes;c__Bacilli;o__Bacillales;f__Planococcaceae;g__Paenisporosarcina;s__	0.844792	1.31857e-05	5.43478e-06		k__Bacteria;p__Firmicutes;c__Bacilli;o__Bacillales;f__Planococcaceae;g__Paenisporosarcina;s__	0.809742	1.23829e-05	6.95652e-06
k__Bacteria;p__Firmicutes;c__Bacilli;o__Bacillales;f__Planococcaceae;g__Planococcus;s__maitriensis	0.983458	2.21519e-06	0		k__Bacteria;p__Firmicutes;c__Bacilli;o__Bacillales;f__Planococcaceae;g__Planococcus;s__maitriensis	0.939001	1.87305e-06	2.6087e-06
k__Bacteria;p__Firmicutes;c__Bacilli;o__Bacillales;f__Planococcaceae;g__Planomicrobium;s__	0.988097	1.47679e-06	0		k__Bacteria;p__Firmicutes;c__Bacilli;o__Bacillales;f__Planococcaceae;g__Planomicrobium;s__	0.315162	1.14464e-06	2.6087e-06
k__Bacteria;p__Firmicutes;c__Bacilli;o__Bacillales;f__Planococcaceae;g__Rummeliibacillus;s__	0.983564	0.000227743	0		k__Bacteria;p__Firmicutes;c__Bacilli;o__Bacillales;f__Planococcaceae;g__Rummeliibacillus;s__	0.524489	0.000224766	5.21739e-06
k__Bacteria;p__Firmicutes;c__Bacilli;o__Bacillales;f__Planococcaceae;g__Solibacillus;s__	0.675183	0.000333333	9.13043e-05		k__Bacteria;p__Firmicutes;c__Bacilli;o__Bacillales;f__Planococcaceae;g__Solibacillus;s__	0.615629	0.000316025	0.000186087
k__Bacteria;p__Firmicutes;c__Bacilli;o__Bacillales;f__Planococcaceae;g__Sporosarcina;s__	0.732966	0.000381646	8.69565e-06		k__Bacteria;p__Firmicutes;c__Bacilli;o__Bacillales;f__Planococcaceae;g__Sporosarcina;s__	0.238864	0.000377627	4.34783e-06
k__Bacteria;p__Firmicutes;c__Bacilli;o__Bacillales;f__Planococcaceae;g__Sporosarcina;s__ginsengi	0.985079	1.89873e-06	0		k__Bacteria;p__Firmicutes;c__Bacilli;o__Bacillales;f__Planococcaceae;g__Sporosarcina;s__ginsengi	0.954443	1.56087e-06	1.73913e-06
k__Bacteria;p__Firmicutes;c__Bacilli;o__Bacillales;f__Planococcaceae;g__Ureibacillus;s__	0.120142	2.1097e-07	2.17391e-06		k__Bacteria;p__Firmicutes;c__Bacilli;o__Bacillales;f__Planococcaceae;g__Ureibacillus;s__	0.992944	4.16233e-07	0
k__Bacteria;p__Firmicutes;c__Bacilli;o__Bacillales;f__Sporolactobacillaceae;g__;s__	0.990069	1.47679e-06	0		k__Bacteria;p__Firmicutes;c__Bacilli;o__Bacillales;f__Sporolactobacillaceae;g__;s__	0.988789	1.45682e-06	0
k__Bacteria;p__Firmicutes;c__Bacilli;o__Bacillales;f__Sporolactobacillaceae;g__Pullulanibacillus;s__	0.995417	1.05485e-07	0		k__Bacteria;p__Firmicutes;c__Bacilli;o__Bacillales;f__Sporolactobacillaceae;g__Pullulanibacillus;s__	0.995094	1.04058e-07	0
k__Bacteria;p__Firmicutes;c__Bacilli;o__Bacillales;f__Sporolactobacillaceae;g__Sporolactobacillus;s__	0.99035	4.21941e-07	0		k__Bacteria;p__Firmicutes;c__Bacilli;o__Bacillales;f__Sporolactobacillaceae;g__Sporolactobacillus;s__	0.989055	4.16233e-07	0
k__Bacteria;p__Firmicutes;c__Bacilli;o__Bacillales;f__Staphylococcaceae;g__;s__	0.982842	1.89873e-06	0		k__Bacteria;p__Firmicutes;c__Bacilli;o__Bacillales;f__Staphylococcaceae;g__;s__	0.98167	1.87305e-06	0
k__Bacteria;p__Firmicutes;c__Bacilli;o__Bacillales;f__Staphylococcaceae;g__Jeotgalicoccus;s__	0.815214	6.54008e-05	2.17391e-06		k__Bacteria;p__Firmicutes;c__Bacilli;o__Bacillales;f__Staphylococcaceae;g__Jeotgalicoccus;s__	0.823225	2.35172e-05	3.21739e-05
k__Bacteria;p__Firmicutes;c__Bacilli;o__Bacillales;f__Staphylococcaceae;g__Jeotgalicoccus;s__psychrophilus	0.995013	2.1097e-07	0		k__Bacteria;p__Firmicutes;c__Bacilli;o__Bacillales;f__Staphylococcaceae;g__Jeotgalicoccus;s__psychrophilus	1	0	0
k__Bacteria;p__Firmicutes;c__Bacilli;o__Bacillales;f__Staphylococcaceae;g__Macrococcus;s__	0.901996	6.96203e-05	4.34783e-06		k__Bacteria;p__Firmicutes;c__Bacilli;o__Bacillales;f__Staphylococcaceae;g__Macrococcus;s__	0.982189	6.85744e-05	0
k__Bacteria;p__Firmicutes;c__Bacilli;o__Bacillales;f__Staphylococcaceae;g__Salinicoccus;s__	0.988067	6.32911e-07	0		k__Bacteria;p__Firmicutes;c__Bacilli;o__Bacillales;f__Staphylococcaceae;g__Salinicoccus;s__	0.987093	6.2435e-07	0
k__Bacteria;p__Firmicutes;c__Bacilli;o__Bacillales;f__Staphylococcaceae;g__Staphylococcus;s__	0.456514	0.00136266	0.000475		k__Bacteria;p__Firmicutes;c__Bacilli;o__Bacillales;f__Staphylococcaceae;g__Staphylococcus;s__	0.548819	0.00152581	0.000684348
k__Bacteria;p__Firmicutes;c__Bacilli;o__Bacillales;f__Staphylococcaceae;g__Staphylococcus;s__aureus	0.380925	1.30802e-05	2.17391e-06		k__Bacteria;p__Firmicutes;c__Bacilli;o__Bacillales;f__Staphylococcaceae;g__Staphylococcus;s__aureus	0.543239	1.54006e-05	7.82609e-06
k__Bacteria;p__Firmicutes;c__Bacilli;o__Bacillales;f__Staphylococcaceae;g__Staphylococcus;s__epidermidis	0.473597	9.17722e-06	3.26087e-06		k__Bacteria;p__Firmicutes;c__Bacilli;o__Bacillales;f__Staphylococcaceae;g__Staphylococcus;s__epidermidis	0.625219	1.08221e-05	6.08696e-06
k__Bacteria;p__Firmicutes;c__Bacilli;o__Bacillales;f__Staphylococcaceae;g__Staphylococcus;s__equorum	0.985888	1.58228e-06	0		k__Bacteria;p__Firmicutes;c__Bacilli;o__Bacillales;f__Staphylococcaceae;g__Staphylococcus;s__equorum	0.869733	6.2435e-07	8.69565e-07
k__Bacteria;p__Firmicutes;c__Bacilli;o__Bacillales;f__Staphylococcaceae;g__Staphylococcus;s__haemolyticus	0.817708	8.43882e-07	1.08696e-06		k__Bacteria;p__Firmicutes;c__Bacilli;o__Bacillales;f__Staphylococcaceae;g__Staphylococcus;s__haemolyticus	0.983742	1.14464e-06	0
k__Bacteria;p__Firmicutes;c__Bacilli;o__Bacillales;f__Staphylococcaceae;g__Staphylococcus;s__pettenkoferi	0.989765	4.21941e-07	0		k__Bacteria;p__Firmicutes;c__Bacilli;o__Bacillales;f__Staphylococcaceae;g__Staphylococcus;s__pettenkoferi	0.995284	1.04058e-07	0
k__Bacteria;p__Firmicutes;c__Bacilli;o__Bacillales;f__Staphylococcaceae;g__Staphylococcus;s__sciuri	0.771395	5.06329e-06	1.08696e-06		k__Bacteria;p__Firmicutes;c__Bacilli;o__Bacillales;f__Staphylococcaceae;g__Staphylococcus;s__sciuri	0.987408	1.35276e-06	0
k__Bacteria;p__Firmicutes;c__Bacilli;o__Bacillales;f__Staphylococcaceae;g__Staphylococcus;s__succinus	0.987984	6.32911e-07	0		k__Bacteria;p__Firmicutes;c__Bacilli;o__Bacillales;f__Staphylococcaceae;g__Staphylococcus;s__succinus	0.989228	4.16233e-07	0
k__Bacteria;p__Firmicutes;c__Bacilli;o__Bacillales;f__[Exiguobacteraceae];g__;s__	0.748848	4.74684e-06	2.17391e-06		k__Bacteria;p__Firmicutes;c__Bacilli;o__Bacillales;f__[Exiguobacteraceae];g__;s__	0.557714	5.51509e-06	8.69565e-07
k__Bacteria;p__Firmicutes;c__Bacilli;o__Bacillales;f__[Exiguobacteraceae];g__Exiguobacterium;s__	0.989538	4.21941e-07	0		k__Bacteria;p__Firmicutes;c__Bacilli;o__Bacillales;f__[Exiguobacteraceae];g__Exiguobacterium;s__	0.990094	4.16233e-07	0
k__Bacteria;p__Firmicutes;c__Bacilli;o__Bacillales;f__[Thermicanaceae];g__Thermicanus;s__	0.992007	3.16456e-07	0		k__Bacteria;p__Firmicutes;c__Bacilli;o__Bacillales;f__[Thermicanaceae];g__Thermicanus;s__	0.990721	3.12175e-07	0
k__Bacteria;p__Firmicutes;c__Bacilli;o__Gemellales;f__;g__;s__	0.849262	8.33333e-06	6.52174e-06		k__Bacteria;p__Firmicutes;c__Bacilli;o__Gemellales;f__;g__;s__	0.51003	1.04058e-05	3.47826e-06
k__Bacteria;p__Firmicutes;c__Bacilli;o__Gemellales;f__Gemellaceae;g__;s__	0.827762	2.73207e-05	2.93478e-05		k__Bacteria;p__Firmicutes;c__Bacilli;o__Gemellales;f__Gemellaceae;g__;s__	0.131248	2.8616e-05	1.04348e-05
k__Bacteria;p__Firmicutes;c__Bacilli;o__Gemellales;f__Gemellaceae;g__Gemella;s__	0.979865	3.05907e-06	0		k__Bacteria;p__Firmicutes;c__Bacilli;o__Gemellales;f__Gemellaceae;g__Gemella;s__	0.453519	2.39334e-06	5.21739e-06
k__Bacteria;p__Firmicutes;c__Bacilli;o__Lactobacillales;f__;g__;s__	0.750504	0.000248207	0.000156522		k__Bacteria;p__Firmicutes;c__Bacilli;o__Lactobacillales;f__;g__;s__	0.0648493	0.00027794	5.47826e-05
k__Bacteria;p__Firmicutes;c__Bacilli;o__Lactobacillales;f__Aerococcaceae;g__;s__	0.412173	8.5443e-06	2.17391e-06		k__Bacteria;p__Firmicutes;c__Bacilli;o__Lactobacillales;f__Aerococcaceae;g__;s__	0.362987	8.53278e-06	1.73913e-06
k__Bacteria;p__Firmicutes;c__Bacilli;o__Lactobacillales;f__Aerococcaceae;g__Aerococcus;s__	0.898245	1.94093e-05	2.17391e-05		k__Bacteria;p__Firmicutes;c__Bacilli;o__Lactobacillales;f__Aerococcaceae;g__Aerococcus;s__	0.528846	9.36524e-06	6.08696e-06
k__Bacteria;p__Firmicutes;c__Bacilli;o__Lactobacillales;f__Aerococcaceae;g__Alkalibacterium;s__	0.988546	2.63713e-06	0		k__Bacteria;p__Firmicutes;c__Bacilli;o__Lactobacillales;f__Aerococcaceae;g__Alkalibacterium;s__	0.984788	2.60146e-06	0
k__Bacteria;p__Firmicutes;c__Bacilli;o__Lactobacillales;f__Aerococcaceae;g__Alloiococcus;s__	0.405975	1.68776e-06	3.26087e-06		k__Bacteria;p__Firmicutes;c__Bacilli;o__Lactobacillales;f__Aerococcaceae;g__Alloiococcus;s__	0.852619	1.97711e-06	1.73913e-06
k__Bacteria;p__Firmicutes;c__Bacilli;o__Lactobacillales;f__Aerococcaceae;g__Alloiococcus;s__otitis	1	0	0		k__Bacteria;p__Firmicutes;c__Bacilli;o__Lactobacillales;f__Aerococcaceae;g__Alloiococcus;s__otitis	0.994934	1.04058e-07	0
k__Bacteria;p__Firmicutes;c__Bacilli;o__Lactobacillales;f__Aerococcaceae;g__Facklamia;s__	0.920049	7.71097e-05	0.000130435		k__Bacteria;p__Firmicutes;c__Bacilli;o__Lactobacillales;f__Aerococcaceae;g__Facklamia;s__	0.647311	8.08533e-05	7.3913e-05
k__Bacteria;p__Firmicutes;c__Bacilli;o__Lactobacillales;f__Aerococcaceae;g__Marinilactibacillus;s__psychrotolerans	0.992116	3.16456e-07	0		k__Bacteria;p__Firmicutes;c__Bacilli;o__Lactobacillales;f__Aerococcaceae;g__Marinilactibacillus;s__psychrotolerans	0.991348	3.12175e-07	0
k__Bacteria;p__Firmicutes;c__Bacilli;o__Lactobacillales;f__Carnobacteriaceae;g__;s__	0.564614	2.95359e-06	1.08696e-06		k__Bacteria;p__Firmicutes;c__Bacilli;o__Lactobacillales;f__Carnobacteriaceae;g__;s__	0.727145	3.01769e-06	4.34783e-06
k__Bacteria;p__Firmicutes;c__Bacilli;o__Lactobacillales;f__Carnobacteriaceae;g__Carnobacterium;s__	0.986196	8.43882e-07	0		k__Bacteria;p__Firmicutes;c__Bacilli;o__Lactobacillales;f__Carnobacteriaceae;g__Carnobacterium;s__	0.20415	4.16233e-07	3.47826e-06
k__Bacteria;p__Firmicutes;c__Bacilli;o__Lactobacillales;f__Carnobacteriaceae;g__Carnobacterium;s__viridans	0.985486	1.89873e-06	0		k__Bacteria;p__Firmicutes;c__Bacilli;o__Lactobacillales;f__Carnobacteriaceae;g__Carnobacterium;s__viridans	0.249455	1.14464e-06	6.08696e-06
k__Bacteria;p__Firmicutes;c__Bacilli;o__Lactobacillales;f__Carnobacteriaceae;g__Granulicatella;s__	0.789782	7.28903e-05	4.02174e-05		k__Bacteria;p__Firmicutes;c__Bacilli;o__Lactobacillales;f__Carnobacteriaceae;g__Granulicatella;s__	0.767238	7.3153e-05	4.6087e-05
k__Bacteria;p__Firmicutes;c__Bacilli;o__Lactobacillales;f__Enterococcaceae;g__;s__	0.213598	2.5e-05	4.45652e-05		k__Bacteria;p__Firmicutes;c__Bacilli;o__Lactobacillales;f__Enterococcaceae;g__;s__	0.691798	3.14256e-05	2.6087e-05
k__Bacteria;p__Firmicutes;c__Bacilli;o__Lactobacillales;f__Enterococcaceae;g__Enterococcus;s__	0.978593	0.00145443	0.00132826		k__Bacteria;p__Firmicutes;c__Bacilli;o__Lactobacillales;f__Enterococcaceae;g__Enterococcus;s__	0.418608	0.00147627	0.000942609
k__Bacteria;p__Firmicutes;c__Bacilli;o__Lactobacillales;f__Enterococcaceae;g__Enterococcus;s__asini	0.235659	1.79325e-06	3.26087e-06		k__Bacteria;p__Firmicutes;c__Bacilli;o__Lactobacillales;f__Enterococcaceae;g__Enterococcus;s__asini	0.717629	1.87305e-06	1.73913e-06
k__Bacteria;p__Firmicutes;c__Bacilli;o__Lactobacillales;f__Enterococcaceae;g__Enterococcus;s__cecorum	0.508109	3.16456e-07	1.08696e-06		k__Bacteria;p__Firmicutes;c__Bacilli;o__Lactobacillales;f__Enterococcaceae;g__Enterococcus;s__cecorum	0.990487	4.16233e-07	0
k__Bacteria;p__Firmicutes;c__Bacilli;o__Lactobacillales;f__Enterococcaceae;g__Enterococcus;s__haemoperoxidus	0.401806	6.54008e-06	9.78261e-06		k__Bacteria;p__Firmicutes;c__Bacilli;o__Lactobacillales;f__Enterococcaceae;g__Enterococcus;s__haemoperoxidus	0.867905	6.9719e-06	6.95652e-06
k__Bacteria;p__Firmicutes;c__Bacilli;o__Lactobacillales;f__Enterococcaceae;g__Enterococcus;s__sulfureus	0.436546	4.21941e-07	1.08696e-06		k__Bacteria;p__Firmicutes;c__Bacilli;o__Lactobacillales;f__Enterococcaceae;g__Enterococcus;s__sulfureus	0.627805	4.16233e-07	8.69565e-07
k__Bacteria;p__Firmicutes;c__Bacilli;o__Lactobacillales;f__Enterococcaceae;g__Tetragenococcus;s__	0.309542	3.16456e-07	1.08696e-06		k__Bacteria;p__Firmicutes;c__Bacilli;o__Lactobacillales;f__Enterococcaceae;g__Tetragenococcus;s__	0.989725	4.16233e-07	0
k__Bacteria;p__Firmicutes;c__Bacilli;o__Lactobacillales;f__Enterococcaceae;g__Vagococcus;s__	0.82465	9.81013e-05	8.69565e-06		k__Bacteria;p__Firmicutes;c__Bacilli;o__Lactobacillales;f__Enterococcaceae;g__Vagococcus;s__	0.183685	4.49532e-05	0.000444348
k__Bacteria;p__Firmicutes;c__Bacilli;o__Lactobacillales;f__Enterococcaceae;g__Vagococcus;s__salmoninarum	0.995526	1.05485e-07	0		k__Bacteria;p__Firmicutes;c__Bacilli;o__Lactobacillales;f__Enterococcaceae;g__Vagococcus;s__salmoninarum	0.995116	1.04058e-07	0
k__Bacteria;p__Firmicutes;c__Bacilli;o__Lactobacillales;f__Lactobacillaceae;g__;s__	0.402557	0.000393776	0.000965217		k__Bacteria;p__Firmicutes;c__Bacilli;o__Lactobacillales;f__Lactobacillaceae;g__;s__	0.664586	0.000491363	0.000212174
k__Bacteria;p__Firmicutes;c__Bacilli;o__Lactobacillales;f__Lactobacillaceae;g__Lactobacillus;s__	0.576963	0.00042943	0.000266304		k__Bacteria;p__Firmicutes;c__Bacilli;o__Lactobacillales;f__Lactobacillaceae;g__Lactobacillus;s__	0.874001	0.00041384	0.000366087
k__Bacteria;p__Firmicutes;c__Bacilli;o__Lactobacillales;f__Lactobacillaceae;g__Lactobacillus;s__agilis	0.155791	1.05485e-07	2.17391e-06		k__Bacteria;p__Firmicutes;c__Bacilli;o__Lactobacillales;f__Lactobacillaceae;g__Lactobacillus;s__agilis	0.992494	3.12175e-07	0
k__Bacteria;p__Firmicutes;c__Bacilli;o__Lactobacillales;f__Lactobacillaceae;g__Lactobacillus;s__brevis	0.623044	0.000105696	2.28261e-05		k__Bacteria;p__Firmicutes;c__Bacilli;o__Lactobacillales;f__Lactobacillaceae;g__Lactobacillus;s__brevis	0.809352	8.94901e-05	0.000153913
k__Bacteria;p__Firmicutes;c__Bacilli;o__Lactobacillales;f__Lactobacillaceae;g__Lactobacillus;s__coleohominis	0.99346	2.1097e-07	0		k__Bacteria;p__Firmicutes;c__Bacilli;o__Lactobacillales;f__Lactobacillaceae;g__Lactobacillus;s__coleohominis	0.99299	2.08117e-07	0
k__Bacteria;p__Firmicutes;c__Bacilli;o__Lactobacillales;f__Lactobacillaceae;g__Lactobacillus;s__delbrueckii	0.983787	8.43882e-07	0		k__Bacteria;p__Firmicutes;c__Bacilli;o__Lactobacillales;f__Lactobacillaceae;g__Lactobacillus;s__delbrueckii	0.985148	8.32466e-07	0
k__Bacteria;p__Firmicutes;c__Bacilli;o__Lactobacillales;f__Lactobacillaceae;g__Lactobacillus;s__iners	0.982088	5.84388e-05	6.19565e-05		k__Bacteria;p__Firmicutes;c__Bacilli;o__Lactobacillales;f__Lactobacillaceae;g__Lactobacillus;s__iners	0.699857	0.000151613	0.000173043
k__Bacteria;p__Firmicutes;c__Bacilli;o__Lactobacillales;f__Lactobacillaceae;g__Lactobacillus;s__mucosae	0.976886	1.83544e-05	1.95652e-05		k__Bacteria;p__Firmicutes;c__Bacilli;o__Lactobacillales;f__Lactobacillaceae;g__Lactobacillus;s__mucosae	0.885214	1.81061e-05	1.56522e-05
k__Bacteria;p__Firmicutes;c__Bacilli;o__Lactobacillales;f__Lactobacillaceae;g__Lactobacillus;s__reuteri	0.992878	0	1.08696e-06		k__Bacteria;p__Firmicutes;c__Bacilli;o__Lactobacillales;f__Lactobacillaceae;g__Lactobacillus;s__reuteri	0.99491	1.04058e-07	0
k__Bacteria;p__Firmicutes;c__Bacilli;o__Lactobacillales;f__Lactobacillaceae;g__Lactobacillus;s__ruminis	0.729603	0.000224473	0.000573913		k__Bacteria;p__Firmicutes;c__Bacilli;o__Lactobacillales;f__Lactobacillaceae;g__Lactobacillus;s__ruminis	0.850843	0.000286785	5.04348e-05
k__Bacteria;p__Firmicutes;c__Bacilli;o__Lactobacillales;f__Lactobacillaceae;g__Lactobacillus;s__zeae	0.116629	0.00121203	0.000144565		k__Bacteria;p__Firmicutes;c__Bacilli;o__Lactobacillales;f__Lactobacillaceae;g__Lactobacillus;s__zeae	0.237168	0.0012282	0.000126957
k__Bacteria;p__Firmicutes;c__Bacilli;o__Lactobacillales;f__Lactobacillaceae;g__Pediococcus;s__	0.941671	0.000420675	0.000320652		k__Bacteria;p__Firmicutes;c__Bacilli;o__Lactobacillales;f__Lactobacillaceae;g__Pediococcus;s__	0.163604	0.000208533	0.0020113
k__Bacteria;p__Firmicutes;c__Bacilli;o__Lactobacillales;f__Lactobacillaceae;g__Pediococcus;s__acidilactici	0.993473	2.1097e-07	0		k__Bacteria;p__Firmicutes;c__Bacilli;o__Lactobacillales;f__Lactobacillaceae;g__Pediococcus;s__acidilactici	0.10233	1.04058e-07	8.69565e-07
k__Bacteria;p__Firmicutes;c__Bacilli;o__Lactobacillales;f__Leuconostocaceae;g__;s__	0.735425	0.000352848	0.000178261		k__Bacteria;p__Firmicutes;c__Bacilli;o__Lactobacillales;f__Leuconostocaceae;g__;s__	0.679969	0.00032206	0.000363478
k__Bacteria;p__Firmicutes;c__Bacilli;o__Lactobacillales;f__Leuconostocaceae;g__Fructobacillus;s__	0.992878	0	8.69565e-06		k__Bacteria;p__Firmicutes;c__Bacilli;o__Lactobacillales;f__Leuconostocaceae;g__Fructobacillus;s__	0.99491	8.32466e-07	0
k__Bacteria;p__Firmicutes;c__Bacilli;o__Lactobacillales;f__Leuconostocaceae;g__Leuconostoc;s__	0.637637	3.50211e-05	5.1087e-05		k__Bacteria;p__Firmicutes;c__Bacilli;o__Lactobacillales;f__Leuconostocaceae;g__Leuconostoc;s__	0.634943	3.90219e-05	1.56522e-05
k__Bacteria;p__Firmicutes;c__Bacilli;o__Lactobacillales;f__Leuconostocaceae;g__Leuconostoc;s__mesenteroides	0.732664	4.71519e-05	6.52174e-06		k__Bacteria;p__Firmicutes;c__Bacilli;o__Lactobacillales;f__Leuconostocaceae;g__Leuconostoc;s__mesenteroides	0.591907	4.93236e-05	4.34783e-06
k__Bacteria;p__Firmicutes;c__Bacilli;o__Lactobacillales;f__Leuconostocaceae;g__Weissella;s__	0.985189	2.1097e-06	0		k__Bacteria;p__Firmicutes;c__Bacilli;o__Lactobacillales;f__Leuconostocaceae;g__Weissella;s__	0.37387	1.66493e-06	3.47826e-06
k__Bacteria;p__Firmicutes;c__Bacilli;o__Lactobacillales;f__Leuconostocaceae;g__Weissella;s__viridescens	0.873904	2.07806e-05	3.26087e-06		k__Bacteria;p__Firmicutes;c__Bacilli;o__Lactobacillales;f__Leuconostocaceae;g__Weissella;s__viridescens	0.799473	2.04995e-05	2.6087e-06
k__Bacteria;p__Firmicutes;c__Bacilli;o__Lactobacillales;f__Streptococcaceae;g__;s__	0.915581	2.95359e-06	3.26087e-06		k__Bacteria;p__Firmicutes;c__Bacilli;o__Lactobacillales;f__Streptococcaceae;g__;s__	0.97855	3.32986e-06	0
k__Bacteria;p__Firmicutes;c__Bacilli;o__Lactobacillales;f__Streptococcaceae;g__Lactococcus;s__	0.411214	0.000436392	0.000170652		k__Bacteria;p__Firmicutes;c__Bacilli;o__Lactobacillales;f__Streptococcaceae;g__Lactococcus;s__	0.292736	0.000404995	0.000583478
k__Bacteria;p__Firmicutes;c__Bacilli;o__Lactobacillales;f__Streptococcaceae;g__Lactococcus;s__garvieae	0.408137	5.06329e-06	1.30435e-05		k__Bacteria;p__Firmicutes;c__Bacilli;o__Lactobacillales;f__Streptococcaceae;g__Lactococcus;s__garvieae	0.985249	7.59625e-06	0
k__Bacteria;p__Firmicutes;c__Bacilli;o__Lactobacillales;f__Streptococcaceae;g__Streptococcus;s__	0.851971	0.00295791	0.00328152		k__Bacteria;p__Firmicutes;c__Bacilli;o__Lactobacillales;f__Streptococcaceae;g__Streptococcus;s__	0.0882733	0.00314006	0.00134783
k__Bacteria;p__Firmicutes;c__Bacilli;o__Lactobacillales;f__Streptococcaceae;g__Streptococcus;s__agalactiae	0.848389	6.33966e-05	6.95652e-05		k__Bacteria;p__Firmicutes;c__Bacilli;o__Lactobacillales;f__Streptococcaceae;g__Streptococcus;s__agalactiae	0.649391	8.26223e-05	4e-05
k__Bacteria;p__Firmicutes;c__Bacilli;o__Lactobacillales;f__Streptococcaceae;g__Streptococcus;s__anginosus	0.155315	4.47257e-05	0.000107609		k__Bacteria;p__Firmicutes;c__Bacilli;o__Lactobacillales;f__Streptococcaceae;g__Streptococcus;s__anginosus	0.282658	5.61915e-05	2.26087e-05
k__Bacteria;p__Firmicutes;c__Bacilli;o__Lactobacillales;f__Streptococcaceae;g__Streptococcus;s__equi	0.99314	2.1097e-07	0		k__Bacteria;p__Firmicutes;c__Bacilli;o__Lactobacillales;f__Streptococcaceae;g__Streptococcus;s__equi	0.993639	2.08117e-07	0
k__Bacteria;p__Firmicutes;c__Bacilli;o__Lactobacillales;f__Streptococcaceae;g__Streptococcus;s__infantis	0.411896	2.1097e-06	1.08696e-06		k__Bacteria;p__Firmicutes;c__Bacilli;o__Lactobacillales;f__Streptococcaceae;g__Streptococcus;s__infantis	0.450379	2.18522e-06	8.69565e-07
k__Bacteria;p__Firmicutes;c__Bacilli;o__Lactobacillales;f__Streptococcaceae;g__Streptococcus;s__luteciae	0.664636	2.42616e-06	1.08696e-06		k__Bacteria;p__Firmicutes;c__Bacilli;o__Lactobacillales;f__Streptococcaceae;g__Streptococcus;s__luteciae	0.981365	2.4974e-06	0
k__Bacteria;p__Firmicutes;c__Bacilli;o__Lactobacillales;f__Streptococcaceae;g__Streptococcus;s__minor	0.995129	1.05485e-07	0		k__Bacteria;p__Firmicutes;c__Bacilli;o__Lactobacillales;f__Streptococcaceae;g__Streptococcus;s__minor	0.995544	1.04058e-07	0
k__Bacteria;p__Firmicutes;c__Bacilli;o__Turicibacterales;f__Turicibacteraceae;g__Turicibacter;s__	0.390537	0.0011403	0.000772826		k__Bacteria;p__Firmicutes;c__Bacilli;o__Turicibacterales;f__Turicibacteraceae;g__Turicibacter;s__	0.937065	0.00111217	0.000907826
k__Bacteria;p__Firmicutes;c__Clostridia;o__;f__;g__;s__	0.736349	2.00422e-06	2.17391e-06		k__Bacteria;p__Firmicutes;c__Clostridia;o__;f__;g__;s__	0.677909	2.08117e-06	1.73913e-06
k__Bacteria;p__Firmicutes;c__Clostridia;o__Clostridiales;f__;g__;s__	0.709371	0.0525919	0.0477489		k__Bacteria;p__Firmicutes;c__Clostridia;o__Clostridiales;f__;g__;s__	0.793324	0.0515155	0.0573852
k__Bacteria;p__Firmicutes;c__Clostridia;o__Clostridiales;f__Caldicoprobacteraceae;g__Caldicoprobacter;s__	0.995491	1.05485e-07	0		k__Bacteria;p__Firmicutes;c__Clostridia;o__Clostridiales;f__Caldicoprobacteraceae;g__Caldicoprobacter;s__	0.995014	1.04058e-07	0
k__Bacteria;p__Firmicutes;c__Clostridia;o__Clostridiales;f__Christensenellaceae;g__;s__	0.470475	0.00255169	0.00161957		k__Bacteria;p__Firmicutes;c__Clostridia;o__Clostridiales;f__Christensenellaceae;g__;s__	0.872975	0.00233621	0.00307565
k__Bacteria;p__Firmicutes;c__Clostridia;o__Clostridiales;f__Christensenellaceae;g__Christensenella;s__	0.362811	2.48945e-05	1.30435e-05		k__Bacteria;p__Firmicutes;c__Clostridia;o__Clostridiales;f__Christensenellaceae;g__Christensenella;s__	0.719571	2.40375e-05	2e-05
k__Bacteria;p__Firmicutes;c__Clostridia;o__Clostridiales;f__Clostridiaceae;g__;s__	0.337362	0.00523987	0.00497935		k__Bacteria;p__Firmicutes;c__Clostridia;o__Clostridiales;f__Clostridiaceae;g__;s__	0.245251	0.00542924	0.00396783
k__Bacteria;p__Firmicutes;c__Clostridia;o__Clostridiales;f__Clostridiaceae;g__02d06;s__	0.374965	0.000632595	0.00078913		k__Bacteria;p__Firmicutes;c__Clostridia;o__Clostridiales;f__Clostridiaceae;g__02d06;s__	0.455218	0.000663267	0.00050087
k__Bacteria;p__Firmicutes;c__Clostridia;o__Clostridiales;f__Clostridiaceae;g__Alkaliphilus;s__transvaalensis	0.995541	1.05485e-07	0		k__Bacteria;p__Firmicutes;c__Clostridia;o__Clostridiales;f__Clostridiaceae;g__Alkaliphilus;s__transvaalensis	0.9951	1.04058e-07	0
k__Bacteria;p__Firmicutes;c__Clostridia;o__Clostridiales;f__Clostridiaceae;g__Caloramator;s__	0.992074	3.16456e-07	0		k__Bacteria;p__Firmicutes;c__Clostridia;o__Clostridiales;f__Clostridiaceae;g__Caloramator;s__	0.989507	4.16233e-07	0
k__Bacteria;p__Firmicutes;c__Clostridia;o__Clostridiales;f__Clostridiaceae;g__Clostridium;s__	0.2255	0.00492627	0.00375652		k__Bacteria;p__Firmicutes;c__Clostridia;o__Clostridiales;f__Clostridiaceae;g__Clostridium;s__	0.970997	0.00478585	0.00488087
k__Bacteria;p__Firmicutes;c__Clostridia;o__Clostridiales;f__Clostridiaceae;g__Clostridium;s__butyricum	0.995491	1.05485e-07	0		k__Bacteria;p__Firmicutes;c__Clostridia;o__Clostridiales;f__Clostridiaceae;g__Clostridium;s__butyricum	0.995014	1.04058e-07	0
k__Bacteria;p__Firmicutes;c__Clostridia;o__Clostridiales;f__Clostridiaceae;g__Clostridium;s__hiranonis	0.802171	6.79325e-05	1.08696e-06		k__Bacteria;p__Firmicutes;c__Clostridia;o__Clostridiales;f__Clostridiaceae;g__Clostridium;s__hiranonis	0.477031	5.61915e-05	9.21739e-05
k__Bacteria;p__Firmicutes;c__Clostridia;o__Clostridiales;f__Clostridiaceae;g__Clostridium;s__neonatale	0.966925	3.90295e-06	3.26087e-06		k__Bacteria;p__Firmicutes;c__Clostridia;o__Clostridiales;f__Clostridiaceae;g__Clostridium;s__neonatale	0.768262	3.85016e-06	3.47826e-06
k__Bacteria;p__Firmicutes;c__Clostridia;o__Clostridiales;f__Clostridiaceae;g__Clostridium;s__perfringens	0.986142	1.47679e-06	0		k__Bacteria;p__Firmicutes;c__Clostridia;o__Clostridiales;f__Clostridiaceae;g__Clostridium;s__perfringens	0.775889	1.2487e-06	1.73913e-06
k__Bacteria;p__Firmicutes;c__Clostridia;o__Clostridiales;f__Clostridiaceae;g__Clostridium;s__subterminale	0.994922	1.05485e-07	0		k__Bacteria;p__Firmicutes;c__Clostridia;o__Clostridiales;f__Clostridiaceae;g__Clostridium;s__subterminale	0.995767	1.04058e-07	0
k__Bacteria;p__Firmicutes;c__Clostridia;o__Clostridiales;f__Clostridiaceae;g__SMB53;s__	0.769207	0.0032269	0.0037		k__Bacteria;p__Firmicutes;c__Clostridia;o__Clostridiales;f__Clostridiaceae;g__SMB53;s__	0.835565	0.00337648	0.00292957
k__Bacteria;p__Firmicutes;c__Clostridia;o__Clostridiales;f__Clostridiaceae;g__Sarcina;s__	0.502108	4.59916e-05	3.91304e-05		k__Bacteria;p__Firmicutes;c__Clostridia;o__Clostridiales;f__Clostridiaceae;g__Sarcina;s__	0.2638	4.8283e-05	2.43478e-05
k__Bacteria;p__Firmicutes;c__Clostridia;o__Clostridiales;f__Dehalobacteriaceae;g__;s__	0.941197	2.8481e-06	2.17391e-06		k__Bacteria;p__Firmicutes;c__Clostridia;o__Clostridiales;f__Dehalobacteriaceae;g__;s__	0.567301	2.28928e-06	4.34783e-06
k__Bacteria;p__Firmicutes;c__Clostridia;o__Clostridiales;f__Dehalobacteriaceae;g__Dehalobacterium;s__	0.610925	0.000100105	6.41304e-05		k__Bacteria;p__Firmicutes;c__Clostridia;o__Clostridiales;f__Dehalobacteriaceae;g__Dehalobacterium;s__	0.274594	9.88554e-05	9.91304e-05
k__Bacteria;p__Firmicutes;c__Clostridia;o__Clostridiales;f__EtOH8;g__;s__	0.165542	2.1308e-05	6.52174e-06		k__Bacteria;p__Firmicutes;c__Clostridia;o__Clostridiales;f__EtOH8;g__;s__	0.235335	2.11238e-05	1.13043e-05
k__Bacteria;p__Firmicutes;c__Clostridia;o__Clostridiales;f__Eubacteriaceae;g__Anaerofustis;s__	0.288221	5.59072e-06	2.17391e-06		k__Bacteria;p__Firmicutes;c__Clostridia;o__Clostridiales;f__Eubacteriaceae;g__Anaerofustis;s__	0.318698	5.61915e-06	2.6087e-06
k__Bacteria;p__Firmicutes;c__Clostridia;o__Clostridiales;f__Eubacteriaceae;g__Pseudoramibacter_Eubacterium;s__	0.41293	2.45781e-05	6.52174e-06		k__Bacteria;p__Firmicutes;c__Clostridia;o__Clostridiales;f__Eubacteriaceae;g__Pseudoramibacter_Eubacterium;s__	0.417237	2.39334e-05	1.13043e-05
k__Bacteria;p__Firmicutes;c__Clostridia;o__Clostridiales;f__Lachnospiraceae;g__;s__	0.00235152	0.0841522	0.10671		k__Bacteria;p__Firmicutes;c__Clostridia;o__Clostridiales;f__Lachnospiraceae;g__;s__	0.199367	0.0848158	0.0876452
k__Bacteria;p__Firmicutes;c__Clostridia;o__Clostridiales;f__Lachnospiraceae;g__Anaerostipes;s__	0.204609	0.00130042	0.00193804		k__Bacteria;p__Firmicutes;c__Clostridia;o__Clostridiales;f__Lachnospiraceae;g__Anaerostipes;s__	0.660179	0.00135952	0.00111565
k__Bacteria;p__Firmicutes;c__Clostridia;o__Clostridiales;f__Lachnospiraceae;g__Blautia;s__	0.51652	0.0184084	0.0209163		k__Bacteria;p__Firmicutes;c__Clostridia;o__Clostridiales;f__Lachnospiraceae;g__Blautia;s__	0.501101	0.0185186	0.0183661
k__Bacteria;p__Firmicutes;c__Clostridia;o__Clostridiales;f__Lachnospiraceae;g__Blautia;s__obeum	0.296899	1.47679e-05	2.17391e-05		k__Bacteria;p__Firmicutes;c__Clostridia;o__Clostridiales;f__Lachnospiraceae;g__Blautia;s__obeum	0.474066	1.58169e-05	1.04348e-05
k__Bacteria;p__Firmicutes;c__Clostridia;o__Clostridiales;f__Lachnospiraceae;g__Blautia;s__producta	0.811943	0.000846308	0.000802174		k__Bacteria;p__Firmicutes;c__Clostridia;o__Clostridiales;f__Lachnospiraceae;g__Blautia;s__producta	0.645532	0.000800937	0.00103913
k__Bacteria;p__Firmicutes;c__Clostridia;o__Clostridiales;f__Lachnospiraceae;g__Butyrivibrio;s__	0.471441	1.79325e-05	2.06522e-05		k__Bacteria;p__Firmicutes;c__Clostridia;o__Clostridiales;f__Lachnospiraceae;g__Butyrivibrio;s__	0.987826	1.7794e-05	1.82609e-05
k__Bacteria;p__Firmicutes;c__Clostridia;o__Clostridiales;f__Lachnospiraceae;g__Catonella;s__	0.993454	2.1097e-07	0		k__Bacteria;p__Firmicutes;c__Clostridia;o__Clostridiales;f__Lachnospiraceae;g__Catonella;s__	0.991544	3.12175e-07	0
k__Bacteria;p__Firmicutes;c__Clostridia;o__Clostridiales;f__Lachnospiraceae;g__Coprococcus;s__	0.0890171	0.0128899	0.0157185		k__Bacteria;p__Firmicutes;c__Clostridia;o__Clostridiales;f__Lachnospiraceae;g__Coprococcus;s__	0.702709	0.0131531	0.0123243
k__Bacteria;p__Firmicutes;c__Clostridia;o__Clostridiales;f__Lachnospiraceae;g__Coprococcus;s__catus	0.305894	7.08861e-05	9.02174e-05		k__Bacteria;p__Firmicutes;c__Clostridia;o__Clostridiales;f__Lachnospiraceae;g__Coprococcus;s__catus	0.159222	7.65869e-05	5.13043e-05
k__Bacteria;p__Firmicutes;c__Clostridia;o__Clostridiales;f__Lachnospiraceae;g__Coprococcus;s__eutactus	0.925817	2.48945e-05	2.28261e-05		k__Bacteria;p__Firmicutes;c__Clostridia;o__Clostridiales;f__Lachnospiraceae;g__Coprococcus;s__eutactus	0.106126	2.60146e-05	6.08696e-06
k__Bacteria;p__Firmicutes;c__Clostridia;o__Clostridiales;f__Lachnospiraceae;g__Dorea;s__	0.222827	0.00643502	0.00799239		k__Bacteria;p__Firmicutes;c__Clostridia;o__Clostridiales;f__Lachnospiraceae;g__Dorea;s__	0.925234	0.00652279	0.00621391
k__Bacteria;p__Firmicutes;c__Clostridia;o__Clostridiales;f__Lachnospiraceae;g__Dorea;s__formicigenerans	0.968208	4.05063e-05	4.34783e-05		k__Bacteria;p__Firmicutes;c__Clostridia;o__Clostridiales;f__Lachnospiraceae;g__Dorea;s__formicigenerans	0.961034	4.05827e-05	3.56522e-05
k__Bacteria;p__Firmicutes;c__Clostridia;o__Clostridiales;f__Lachnospiraceae;g__Epulopiscium;s__	0.27686	1.0654e-05	2.17391e-06		k__Bacteria;p__Firmicutes;c__Clostridia;o__Clostridiales;f__Lachnospiraceae;g__Epulopiscium;s__	0.723181	9.15713e-06	7.82609e-06
k__Bacteria;p__Firmicutes;c__Clostridia;o__Clostridiales;f__Lachnospiraceae;g__Lachnobacterium;s__	0.985945	0.00196498	0.00182717		k__Bacteria;p__Firmicutes;c__Clostridia;o__Clostridiales;f__Lachnospiraceae;g__Lachnobacterium;s__	0.362308	0.00211301	0.00164348
k__Bacteria;p__Firmicutes;c__Clostridia;o__Clostridiales;f__Lachnospiraceae;g__Lachnospira;s__	0.455817	0.0111531	0.0118522		k__Bacteria;p__Firmicutes;c__Clostridia;o__Clostridiales;f__Lachnospiraceae;g__Lachnospira;s__	0.903283	0.0111369	0.0108122
k__Bacteria;p__Firmicutes;c__Clostridia;o__Clostridiales;f__Lachnospiraceae;g__Moryella;s__	0.742069	5.06329e-06	5.43478e-06		k__Bacteria;p__Firmicutes;c__Clostridia;o__Clostridiales;f__Lachnospiraceae;g__Moryella;s__	0.82255	4.78668e-06	6.08696e-06
k__Bacteria;p__Firmicutes;c__Clostridia;o__Clostridiales;f__Lachnospiraceae;g__Moryella;s__indoligenes	0.824256	2.14135e-05	1.41304e-05		k__Bacteria;p__Firmicutes;c__Clostridia;o__Clostridiales;f__Lachnospiraceae;g__Moryella;s__indoligenes	0.915192	1.90427e-05	2.43478e-05
k__Bacteria;p__Firmicutes;c__Clostridia;o__Clostridiales;f__Lachnospiraceae;g__Oribacterium;s__	0.822728	1.71941e-05	1.30435e-05		k__Bacteria;p__Firmicutes;c__Clostridia;o__Clostridiales;f__Lachnospiraceae;g__Oribacterium;s__	0.563237	1.76899e-05	8.69565e-06
k__Bacteria;p__Firmicutes;c__Clostridia;o__Clostridiales;f__Lachnospiraceae;g__Roseburia;s__	0.0629736	0.00565485	0.00752717		k__Bacteria;p__Firmicutes;c__Clostridia;o__Clostridiales;f__Lachnospiraceae;g__Roseburia;s__	0.176394	0.00561904	0.00649826
k__Bacteria;p__Firmicutes;c__Clostridia;o__Clostridiales;f__Lachnospiraceae;g__Roseburia;s__faecis	0.326662	0.00155137	0.00185217		k__Bacteria;p__Firmicutes;c__Clostridia;o__Clostridiales;f__Lachnospiraceae;g__Roseburia;s__faecis	0.874772	0.00154839	0.00157391
k__Bacteria;p__Firmicutes;c__Clostridia;o__Clostridiales;f__Lachnospiraceae;g__Shuttleworthia;s__	0.981751	8.22785e-06	0		k__Bacteria;p__Firmicutes;c__Clostridia;o__Clostridiales;f__Lachnospiraceae;g__Shuttleworthia;s__	0.825576	8.01249e-06	1.73913e-06
k__Bacteria;p__Firmicutes;c__Clostridia;o__Clostridiales;f__Lachnospiraceae;g__[Ruminococcus];s__	0.367988	0.00246646	0.00305217		k__Bacteria;p__Firmicutes;c__Clostridia;o__Clostridiales;f__Lachnospiraceae;g__[Ruminococcus];s__	0.988762	0.0024948	0.00228
k__Bacteria;p__Firmicutes;c__Clostridia;o__Clostridiales;f__Lachnospiraceae;g__[Ruminococcus];s__gnavus	0.719505	0.00704968	0.0078		k__Bacteria;p__Firmicutes;c__Clostridia;o__Clostridiales;f__Lachnospiraceae;g__[Ruminococcus];s__gnavus	0.264082	0.00710489	0.0082713
k__Bacteria;p__Firmicutes;c__Clostridia;o__Clostridiales;f__Lachnospiraceae;g__[Ruminococcus];s__torques	0.0674999	5.51688e-05	0.000106522		k__Bacteria;p__Firmicutes;c__Clostridia;o__Clostridiales;f__Lachnospiraceae;g__[Ruminococcus];s__torques	0.962097	6.04579e-05	5.3913e-05
k__Bacteria;p__Firmicutes;c__Clostridia;o__Clostridiales;f__Peptococcaceae;g__;s__	0.454312	0.000209072	0.000136957		k__Bacteria;p__Firmicutes;c__Clostridia;o__Clostridiales;f__Peptococcaceae;g__;s__	0.170386	0.00021436	0.000177391
k__Bacteria;p__Firmicutes;c__Clostridia;o__Clostridiales;f__Peptococcaceae;g__Desulfitobacter;s__	0.990804	4.21941e-07	0		k__Bacteria;p__Firmicutes;c__Clostridia;o__Clostridiales;f__Peptococcaceae;g__Desulfitobacter;s__	0.753841	3.12175e-07	8.69565e-07
k__Bacteria;p__Firmicutes;c__Clostridia;o__Clostridiales;f__Peptococcaceae;g__Desulfotomaculum;s__	0.995541	1.05485e-07	0		k__Bacteria;p__Firmicutes;c__Clostridia;o__Clostridiales;f__Peptococcaceae;g__Desulfotomaculum;s__	0.9951	1.04058e-07	0
k__Bacteria;p__Firmicutes;c__Clostridia;o__Clostridiales;f__Peptococcaceae;g__Peptococcus;s__	0.175032	9.36709e-05	1.84783e-05		k__Bacteria;p__Firmicutes;c__Clostridia;o__Clostridiales;f__Peptococcaceae;g__Peptococcus;s__	0.838157	8.63684e-05	8.43478e-05
k__Bacteria;p__Firmicutes;c__Clostridia;o__Clostridiales;f__Peptococcaceae;g__rc4-4;s__	0.0210298	0.000261709	0.00038913		k__Bacteria;p__Firmicutes;c__Clostridia;o__Clostridiales;f__Peptococcaceae;g__rc4-4;s__	0.328443	0.000269927	0.000230435
k__Bacteria;p__Firmicutes;c__Clostridia;o__Clostridiales;f__Peptostreptococcaceae;g__;s__	0.271895	0.000169831	0.000141304		k__Bacteria;p__Firmicutes;c__Clostridia;o__Clostridiales;f__Peptostreptococcaceae;g__;s__	0.735351	0.000169615	0.000163478
k__Bacteria;p__Firmicutes;c__Clostridia;o__Clostridiales;f__Peptostreptococcaceae;g__Filifactor;s__	0.99996	1.05485e-07	0		k__Bacteria;p__Firmicutes;c__Clostridia;o__Clostridiales;f__Peptostreptococcaceae;g__Filifactor;s__	0.999549	1.04058e-07	0
k__Bacteria;p__Firmicutes;c__Clostridia;o__Clostridiales;f__Peptostreptococcaceae;g__Peptostreptococcus;s__	0.315989	1.02321e-05	3.15217e-05		k__Bacteria;p__Firmicutes;c__Clostridia;o__Clostridiales;f__Peptostreptococcaceae;g__Peptostreptococcus;s__	0.563412	1.31113e-05	3.47826e-06
k__Bacteria;p__Firmicutes;c__Clostridia;o__Clostridiales;f__Peptostreptococcaceae;g__Peptostreptococcus;s__anaerobius	0.765519	2.55274e-05	2.28261e-05		k__Bacteria;p__Firmicutes;c__Clostridia;o__Clostridiales;f__Peptostreptococcaceae;g__Peptostreptococcus;s__anaerobius	0.404723	2.65349e-05	3.56522e-05
k__Bacteria;p__Firmicutes;c__Clostridia;o__Clostridiales;f__Ruminococcaceae;g__;s__	0.0232027	0.130965	0.146805		k__Bacteria;p__Firmicutes;c__Clostridia;o__Clostridiales;f__Ruminococcaceae;g__;s__	0.0671556	0.130281	0.145516
k__Bacteria;p__Firmicutes;c__Clostridia;o__Clostridiales;f__Ruminococcaceae;g__Anaerotruncus;s__	0.366538	0.000219726	0.000131522		k__Bacteria;p__Firmicutes;c__Clostridia;o__Clostridiales;f__Ruminococcaceae;g__Anaerotruncus;s__	0.340419	0.000206452	0.000172174
k__Bacteria;p__Firmicutes;c__Clostridia;o__Clostridiales;f__Ruminococcaceae;g__Faecalibacterium;s__	0.158953	0.000187869	0.000238043		k__Bacteria;p__Firmicutes;c__Clostridia;o__Clostridiales;f__Ruminococcaceae;g__Faecalibacterium;s__	0.0992922	0.00018616	0.000213043
k__Bacteria;p__Firmicutes;c__Clostridia;o__Clostridiales;f__Ruminococcaceae;g__Faecalibacterium;s__prausnitzii	0.200992	0.0272459	0.0327033		k__Bacteria;p__Firmicutes;c__Clostridia;o__Clostridiales;f__Ruminococcaceae;g__Faecalibacterium;s__prausnitzii	0.0284592	0.0272649	0.0318113
k__Bacteria;p__Firmicutes;c__Clostridia;o__Clostridiales;f__Ruminococcaceae;g__Oscillospira;s__	0.952859	0.0103063	0.00922826		k__Bacteria;p__Firmicutes;c__Clostridia;o__Clostridiales;f__Ruminococcaceae;g__Oscillospira;s__	0.81204	0.00999407	0.0108817
k__Bacteria;p__Firmicutes;c__Clostridia;o__Clostridiales;f__Ruminococcaceae;g__Oscillospira;s__guilliermondii	0.477591	2.42616e-06	5.43478e-06		k__Bacteria;p__Firmicutes;c__Clostridia;o__Clostridiales;f__Ruminococcaceae;g__Oscillospira;s__guilliermondii	0.336536	2.70552e-06	4.34783e-06
k__Bacteria;p__Firmicutes;c__Clostridia;o__Clostridiales;f__Ruminococcaceae;g__Ruminococcus;s__	0.488573	0.02433	0.0265228		k__Bacteria;p__Firmicutes;c__Clostridia;o__Clostridiales;f__Ruminococcaceae;g__Ruminococcus;s__	0.139439	0.0248387	0.0208817
k__Bacteria;p__Firmicutes;c__Clostridia;o__Clostridiales;f__Ruminococcaceae;g__Ruminococcus;s__bromii	0.207328	9.59916e-06	1.63043e-05		k__Bacteria;p__Firmicutes;c__Clostridia;o__Clostridiales;f__Ruminococcaceae;g__Ruminococcus;s__bromii	0.139646	1.06139e-05	3.47826e-06
k__Bacteria;p__Firmicutes;c__Clostridia;o__Clostridiales;f__Ruminococcaceae;g__Ruminococcus;s__callidus	0.995447	1.05485e-07	0		k__Bacteria;p__Firmicutes;c__Clostridia;o__Clostridiales;f__Ruminococcaceae;g__Ruminococcus;s__callidus	0.995062	1.04058e-07	0
k__Bacteria;p__Firmicutes;c__Clostridia;o__Clostridiales;f__Ruminococcaceae;g__Ruminococcus;s__flavefaciens	0.0288095	0.000795464	0.00144674		k__Bacteria;p__Firmicutes;c__Clostridia;o__Clostridiales;f__Ruminococcaceae;g__Ruminococcus;s__flavefaciens	0.955995	0.000833923	0.000870435
k__Bacteria;p__Firmicutes;c__Clostridia;o__Clostridiales;f__Veillonellaceae;g__;s__	0.373171	0.000774684	0.000293478		k__Bacteria;p__Firmicutes;c__Clostridia;o__Clostridiales;f__Veillonellaceae;g__;s__	0.676097	0.000721748	0.000641739
k__Bacteria;p__Firmicutes;c__Clostridia;o__Clostridiales;f__Veillonellaceae;g__Acidaminococcus;s__	0.174338	0.000431013	0.000961957		k__Bacteria;p__Firmicutes;c__Clostridia;o__Clostridiales;f__Veillonellaceae;g__Acidaminococcus;s__	0.172614	0.000423829	0.000917391
k__Bacteria;p__Firmicutes;c__Clostridia;o__Clostridiales;f__Veillonellaceae;g__Anaerovibrio;s__	0.775263	4.49367e-05	1.08696e-06		k__Bacteria;p__Firmicutes;c__Clostridia;o__Clostridiales;f__Veillonellaceae;g__Anaerovibrio;s__	0.89087	3.90219e-05	4.78261e-05
k__Bacteria;p__Firmicutes;c__Clostridia;o__Clostridiales;f__Veillonellaceae;g__Dialister;s__	0.637804	0.0100391	0.00948478		k__Bacteria;p__Firmicutes;c__Clostridia;o__Clostridiales;f__Veillonellaceae;g__Dialister;s__	0.716586	0.0101313	0.0102617
k__Bacteria;p__Firmicutes;c__Clostridia;o__Clostridiales;f__Veillonellaceae;g__Megamonas;s__	0.369062	0.000149473	0.000661957		k__Bacteria;p__Firmicutes;c__Clostridia;o__Clostridiales;f__Veillonellaceae;g__Megamonas;s__	0.703025	0.000221852	4.17391e-05
k__Bacteria;p__Firmicutes;c__Clostridia;o__Clostridiales;f__Veillonellaceae;g__Megasphaera;s__	0.376702	0.000419937	0.000897826		k__Bacteria;p__Firmicutes;c__Clostridia;o__Clostridiales;f__Veillonellaceae;g__Megasphaera;s__	0.561816	0.000495421	0.000116522
k__Bacteria;p__Firmicutes;c__Clostridia;o__Clostridiales;f__Veillonellaceae;g__Phascolarctobacterium;s__	0.629991	0.00720886	0.00592935		k__Bacteria;p__Firmicutes;c__Clostridia;o__Clostridiales;f__Veillonellaceae;g__Phascolarctobacterium;s__	0.406658	0.00721082	0.00612261
k__Bacteria;p__Firmicutes;c__Clostridia;o__Clostridiales;f__Veillonellaceae;g__Schwartzia;s__	0.995049	1.05485e-07	0		k__Bacteria;p__Firmicutes;c__Clostridia;o__Clostridiales;f__Veillonellaceae;g__Schwartzia;s__	0.995491	1.04058e-07	0
k__Bacteria;p__Firmicutes;c__Clostridia;o__Clostridiales;f__Veillonellaceae;g__Selenomonas;s__	0.354019	4.21941e-07	1.08696e-06		k__Bacteria;p__Firmicutes;c__Clostridia;o__Clostridiales;f__Veillonellaceae;g__Selenomonas;s__	0.393137	4.16233e-07	8.69565e-07
k__Bacteria;p__Firmicutes;c__Clostridia;o__Clostridiales;f__Veillonellaceae;g__Selenomonas;s__noxia	0.187392	2.1097e-07	1.08696e-06		k__Bacteria;p__Firmicutes;c__Clostridia;o__Clostridiales;f__Veillonellaceae;g__Selenomonas;s__noxia	0.267219	2.08117e-07	8.69565e-07
k__Bacteria;p__Firmicutes;c__Clostridia;o__Clostridiales;f__Veillonellaceae;g__Succiniclasticum;s__	0.889813	8.43882e-05	5.1087e-05		k__Bacteria;p__Firmicutes;c__Clostridia;o__Clostridiales;f__Veillonellaceae;g__Succiniclasticum;s__	0.59651	8.80333e-05	1.73913e-06
k__Bacteria;p__Firmicutes;c__Clostridia;o__Clostridiales;f__Veillonellaceae;g__Veillonella;s__	0.657515	3.67089e-05	2.3913e-05		k__Bacteria;p__Firmicutes;c__Clostridia;o__Clostridiales;f__Veillonellaceae;g__Veillonella;s__	0.485813	3.78772e-05	1.82609e-05
k__Bacteria;p__Firmicutes;c__Clostridia;o__Clostridiales;f__Veillonellaceae;g__Veillonella;s__dispar	0.455853	0.000385127	0.000231522		k__Bacteria;p__Firmicutes;c__Clostridia;o__Clostridiales;f__Veillonellaceae;g__Veillonella;s__dispar	0.801571	0.000350052	0.000387826
k__Bacteria;p__Firmicutes;c__Clostridia;o__Clostridiales;f__Veillonellaceae;g__Veillonella;s__parvula	0.462492	0.000186709	0.000126087		k__Bacteria;p__Firmicutes;c__Clostridia;o__Clostridiales;f__Veillonellaceae;g__Veillonella;s__parvula	0.642166	0.000186576	0.00011913
k__Bacteria;p__Firmicutes;c__Clostridia;o__Clostridiales;f__[Acidaminobacteraceae];g__;s__	0.983302	9.49367e-07	0		k__Bacteria;p__Firmicutes;c__Clostridia;o__Clostridiales;f__[Acidaminobacteraceae];g__;s__	0.982109	9.36524e-07	0
k__Bacteria;p__Firmicutes;c__Clostridia;o__Clostridiales;f__[Mogibacteriaceae];g__;s__	0.254806	0.000908861	0.000686957		k__Bacteria;p__Firmicutes;c__Clostridia;o__Clostridiales;f__[Mogibacteriaceae];g__;s__	0.201401	0.000905307	0.000684348
k__Bacteria;p__Firmicutes;c__Clostridia;o__Clostridiales;f__[Mogibacteriaceae];g__Anaerovorax;s__	0.98595	2.00422e-06	0		k__Bacteria;p__Firmicutes;c__Clostridia;o__Clostridiales;f__[Mogibacteriaceae];g__Anaerovorax;s__	0.335197	1.76899e-06	4.34783e-06
k__Bacteria;p__Firmicutes;c__Clostridia;o__Clostridiales;f__[Mogibacteriaceae];g__Mogibacterium;s__	0.613558	8.62869e-05	7.93478e-05		k__Bacteria;p__Firmicutes;c__Clostridia;o__Clostridiales;f__[Mogibacteriaceae];g__Mogibacterium;s__	0.577072	9.07388e-05	2.86957e-05
k__Bacteria;p__Firmicutes;c__Clostridia;o__Clostridiales;f__[Tissierellaceae];g__;s__	0.811092	4.10338e-05	3.58696e-05		k__Bacteria;p__Firmicutes;c__Clostridia;o__Clostridiales;f__[Tissierellaceae];g__;s__	0.579579	4.33923e-05	9.56522e-06
k__Bacteria;p__Firmicutes;c__Clostridia;o__Clostridiales;f__[Tissierellaceae];g__1-68;s__	0.532709	0.000991878	0.00083587		k__Bacteria;p__Firmicutes;c__Clostridia;o__Clostridiales;f__[Tissierellaceae];g__1-68;s__	0.859736	0.0010232	0.000767826
k__Bacteria;p__Firmicutes;c__Clostridia;o__Clostridiales;f__[Tissierellaceae];g__Anaerococcus;s__	0.832944	0.000959916	0.00178152		k__Bacteria;p__Firmicutes;c__Clostridia;o__Clostridiales;f__[Tissierellaceae];g__Anaerococcus;s__	0.777173	0.0011076	0.000535652
k__Bacteria;p__Firmicutes;c__Clostridia;o__Clostridiales;f__[Tissierellaceae];g__Finegoldia;s__	0.304205	0.000896097	0.00282065		k__Bacteria;p__Firmicutes;c__Clostridia;o__Clostridiales;f__[Tissierellaceae];g__Finegoldia;s__	0.545819	0.00118221	0.000362609
k__Bacteria;p__Firmicutes;c__Clostridia;o__Clostridiales;f__[Tissierellaceae];g__GW-34;s__	0.531849	1.05485e-06	4.34783e-06		k__Bacteria;p__Firmicutes;c__Clostridia;o__Clostridiales;f__[Tissierellaceae];g__GW-34;s__	0.988625	1.45682e-06	0
k__Bacteria;p__Firmicutes;c__Clostridia;o__Clostridiales;f__[Tissierellaceae];g__Gallicola;s__	0.146506	1.51899e-05	5.86957e-05		k__Bacteria;p__Firmicutes;c__Clostridia;o__Clostridiales;f__[Tissierellaceae];g__Gallicola;s__	0.668993	1.97711e-05	5.21739e-06
k__Bacteria;p__Firmicutes;c__Clostridia;o__Clostridiales;f__[Tissierellaceae];g__Helcococcus;s__	0.993633	2.34177e-05	2.06522e-05		k__Bacteria;p__Firmicutes;c__Clostridia;o__Clostridiales;f__[Tissierellaceae];g__Helcococcus;s__	0.335132	8.2206e-06	0.000141739
k__Bacteria;p__Firmicutes;c__Clostridia;o__Clostridiales;f__[Tissierellaceae];g__Parvimonas;s__	0.621794	2.70042e-05	1.41304e-05		k__Bacteria;p__Firmicutes;c__Clostridia;o__Clostridiales;f__[Tissierellaceae];g__Parvimonas;s__	0.341704	3.00728e-05	5.21739e-06
k__Bacteria;p__Firmicutes;c__Clostridia;o__Clostridiales;f__[Tissierellaceae];g__Peptoniphilus;s__	0.713184	0.00131297	0.00222826		k__Bacteria;p__Firmicutes;c__Clostridia;o__Clostridiales;f__[Tissierellaceae];g__Peptoniphilus;s__	0.529389	0.00148606	0.000596522
k__Bacteria;p__Firmicutes;c__Clostridia;o__Clostridiales;f__[Tissierellaceae];g__Tissierella_Soehngenia;s__	0.995564	1.05485e-07	0		k__Bacteria;p__Firmicutes;c__Clostridia;o__Clostridiales;f__[Tissierellaceae];g__Tissierella_Soehngenia;s__	0.994934	1.04058e-07	0
k__Bacteria;p__Firmicutes;c__Clostridia;o__Clostridiales;f__[Tissierellaceae];g__WAL_1855D;s__	0.526325	0.0031134	0.00203587		k__Bacteria;p__Firmicutes;c__Clostridia;o__Clostridiales;f__[Tissierellaceae];g__WAL_1855D;s__	0.590469	0.00308231	0.00153652
k__Bacteria;p__Firmicutes;c__Clostridia;o__Clostridiales;f__[Tissierellaceae];g__ph2;s__	0.720864	0.000400211	0.00041087		k__Bacteria;p__Firmicutes;c__Clostridia;o__Clostridiales;f__[Tissierellaceae];g__ph2;s__	0.46961	0.000439542	0.000142609
k__Bacteria;p__Firmicutes;c__Clostridia;o__SHA-98;f__;g__;s__	0.649898	5.61181e-05	3.91304e-05		k__Bacteria;p__Firmicutes;c__Clostridia;o__SHA-98;f__;g__;s__	0.153114	5.65036e-05	4.78261e-05
k__Bacteria;p__Firmicutes;c__Erysipelotrichi;o__Erysipelotrichales;f__Erysipelotrichaceae;g__;s__	0.115112	0.00625264	0.00878587		k__Bacteria;p__Firmicutes;c__Erysipelotrichi;o__Erysipelotrichales;f__Erysipelotrichaceae;g__;s__	0.553298	0.0064231	0.00662261
k__Bacteria;p__Firmicutes;c__Erysipelotrichi;o__Erysipelotrichales;f__Erysipelotrichaceae;g__Allobaculum;s__	0.758473	0.000180591	6.52174e-06		k__Bacteria;p__Firmicutes;c__Erysipelotrichi;o__Erysipelotrichales;f__Erysipelotrichaceae;g__Allobaculum;s__	0.70468	1.2487e-05	0.00140435
k__Bacteria;p__Firmicutes;c__Erysipelotrichi;o__Erysipelotrichales;f__Erysipelotrichaceae;g__Bulleidia;s__	0.589926	8.43882e-06	1.08696e-06		k__Bacteria;p__Firmicutes;c__Erysipelotrichi;o__Erysipelotrichales;f__Erysipelotrichaceae;g__Bulleidia;s__	0.515882	8.11655e-06	1.13043e-05
k__Bacteria;p__Firmicutes;c__Erysipelotrichi;o__Erysipelotrichales;f__Erysipelotrichaceae;g__Bulleidia;s__moorei	0.64321	1.8038e-05	2.28261e-05		k__Bacteria;p__Firmicutes;c__Erysipelotrichi;o__Erysipelotrichales;f__Erysipelotrichaceae;g__Bulleidia;s__moorei	0.84353	1.82102e-05	1.65217e-05
k__Bacteria;p__Firmicutes;c__Erysipelotrichi;o__Erysipelotrichales;f__Erysipelotrichaceae;g__Bulleidia;s__p-1630-c5	0.444247	4.70464e-05	4.34783e-06		k__Bacteria;p__Firmicutes;c__Erysipelotrichi;o__Erysipelotrichales;f__Erysipelotrichaceae;g__Bulleidia;s__p-1630-c5	0.507838	4.01665e-05	5.47826e-05
k__Bacteria;p__Firmicutes;c__Erysipelotrichi;o__Erysipelotrichales;f__Erysipelotrichaceae;g__Catenibacterium;s__	0.321088	0.0013846	0.000404348		k__Bacteria;p__Firmicutes;c__Erysipelotrichi;o__Erysipelotrichales;f__Erysipelotrichaceae;g__Catenibacterium;s__	0.522759	0.00136119	0.000709565
k__Bacteria;p__Firmicutes;c__Erysipelotrichi;o__Erysipelotrichales;f__Erysipelotrichaceae;g__Catenibacterium;s__mitsuokai	0.990286	4.21941e-07	0		k__Bacteria;p__Firmicutes;c__Erysipelotrichi;o__Erysipelotrichales;f__Erysipelotrichaceae;g__Catenibacterium;s__mitsuokai	0.989567	4.16233e-07	0
k__Bacteria;p__Firmicutes;c__Erysipelotrichi;o__Erysipelotrichales;f__Erysipelotrichaceae;g__Coprobacillus;s__	0.0298419	0.000188186	5.32609e-05		k__Bacteria;p__Firmicutes;c__Erysipelotrichi;o__Erysipelotrichales;f__Erysipelotrichaceae;g__Coprobacillus;s__	0.086843	0.000162851	0.000321739
k__Bacteria;p__Firmicutes;c__Erysipelotrichi;o__Erysipelotrichales;f__Erysipelotrichaceae;g__Coprobacillus;s__cateniformis	0.824381	0.000131857	8.80435e-05		k__Bacteria;p__Firmicutes;c__Erysipelotrichi;o__Erysipelotrichales;f__Erysipelotrichaceae;g__Coprobacillus;s__cateniformis	0.255752	0.000113632	0.000365217
k__Bacteria;p__Firmicutes;c__Erysipelotrichi;o__Erysipelotrichales;f__Erysipelotrichaceae;g__Erysipelothrix;s__	0.990096	1.68776e-06	0		k__Bacteria;p__Firmicutes;c__Erysipelotrichi;o__Erysipelotrichales;f__Erysipelotrichaceae;g__Erysipelothrix;s__	0.983548	1.66493e-06	0
k__Bacteria;p__Firmicutes;c__Erysipelotrichi;o__Erysipelotrichales;f__Erysipelotrichaceae;g__Holdemania;s__	0.0495225	0.000376371	0.000261957		k__Bacteria;p__Firmicutes;c__Erysipelotrichi;o__Erysipelotrichales;f__Erysipelotrichaceae;g__Holdemania;s__	0.943672	0.000365661	0.000346087
k__Bacteria;p__Firmicutes;c__Erysipelotrichi;o__Erysipelotrichales;f__Erysipelotrichaceae;g__RFN20;s__	0.912531	2.96414e-05	1.73913e-05		k__Bacteria;p__Firmicutes;c__Erysipelotrichi;o__Erysipelotrichales;f__Erysipelotrichaceae;g__RFN20;s__	0.821664	2.90323e-05	3.56522e-05
k__Bacteria;p__Firmicutes;c__Erysipelotrichi;o__Erysipelotrichales;f__Erysipelotrichaceae;g__[Eubacterium];s__	0.883216	4.44093e-05	1.52174e-05		k__Bacteria;p__Firmicutes;c__Erysipelotrichi;o__Erysipelotrichales;f__Erysipelotrichaceae;g__[Eubacterium];s__	0.534474	1.57128e-05	0.000253913
k__Bacteria;p__Firmicutes;c__Erysipelotrichi;o__Erysipelotrichales;f__Erysipelotrichaceae;g__[Eubacterium];s__biforme	0.952186	0.00177774	0.00165109		k__Bacteria;p__Firmicutes;c__Erysipelotrichi;o__Erysipelotrichales;f__Erysipelotrichaceae;g__[Eubacterium];s__biforme	0.615126	0.00175942	0.00116087
k__Bacteria;p__Firmicutes;c__Erysipelotrichi;o__Erysipelotrichales;f__Erysipelotrichaceae;g__[Eubacterium];s__cylindroides	0.987512	7.06751e-06	0		k__Bacteria;p__Firmicutes;c__Erysipelotrichi;o__Erysipelotrichales;f__Erysipelotrichaceae;g__[Eubacterium];s__cylindroides	0.98654	7.4922e-06	0
k__Bacteria;p__Firmicutes;c__Erysipelotrichi;o__Erysipelotrichales;f__Erysipelotrichaceae;g__[Eubacterium];s__dolichum	0.925624	0.000372785	0.000386957		k__Bacteria;p__Firmicutes;c__Erysipelotrichi;o__Erysipelotrichales;f__Erysipelotrichaceae;g__[Eubacterium];s__dolichum	0.870235	0.000383247	0.000338261
k__Bacteria;p__Firmicutes;c__Erysipelotrichi;o__Erysipelotrichales;f__Erysipelotrichaceae;g__cc_115;s__	0.782299	0.000101055	0.00011087		k__Bacteria;p__Firmicutes;c__Erysipelotrichi;o__Erysipelotrichales;f__Erysipelotrichaceae;g__cc_115;s__	0.0587514	9.62539e-05	0.000170435
k__Bacteria;p__Firmicutes;c__Erysipelotrichi;o__Erysipelotrichales;f__Erysipelotrichaceae;g__p-75-a5;s__	0.98716	1.22363e-05	0		k__Bacteria;p__Firmicutes;c__Erysipelotrichi;o__Erysipelotrichales;f__Erysipelotrichaceae;g__p-75-a5;s__	0.517371	2.83039e-05	4.6087e-05
k__Bacteria;p__Fusobacteria;c__Fusobacteriia;o__Fusobacteriales;f__Fusobacteriaceae;g__Cetobacterium;s__somerae	0.99176	3.05907e-06	0		k__Bacteria;p__Fusobacteria;c__Fusobacteriia;o__Fusobacteriales;f__Fusobacteriaceae;g__Cetobacterium;s__somerae	0.992705	3.01769e-06	0
k__Bacteria;p__Fusobacteria;c__Fusobacteriia;o__Fusobacteriales;f__Fusobacteriaceae;g__Fusobacterium;s__	0.581388	0.000504325	0.0002		k__Bacteria;p__Fusobacteria;c__Fusobacteriia;o__Fusobacteriales;f__Fusobacteriaceae;g__Fusobacterium;s__	0.55959	0.000497086	0.000216522
k__Bacteria;p__Fusobacteria;c__Fusobacteriia;o__Fusobacteriales;f__Leptotrichiaceae;g__;s__	0.993151	2.1097e-07	0		k__Bacteria;p__Fusobacteria;c__Fusobacteriia;o__Fusobacteriales;f__Leptotrichiaceae;g__;s__	0.992931	2.08117e-07	0
k__Bacteria;p__Fusobacteria;c__Fusobacteriia;o__Fusobacteriales;f__Leptotrichiaceae;g__Leptotrichia;s__	0.42958	8.43882e-06	4.34783e-06		k__Bacteria;p__Fusobacteria;c__Fusobacteriia;o__Fusobacteriales;f__Leptotrichiaceae;g__Leptotrichia;s__	0.887914	7.70031e-06	7.82609e-06
k__Bacteria;p__Fusobacteria;c__Fusobacteriia;o__Fusobacteriales;f__Leptotrichiaceae;g__Sneathia;s__	0.657289	9.51477e-05	5.43478e-06		k__Bacteria;p__Fusobacteria;c__Fusobacteriia;o__Fusobacteriales;f__Leptotrichiaceae;g__Sneathia;s__	0.660318	9.27159e-05	1.3913e-05
k__Bacteria;p__GN02;c__GN07;o__;f__;g__;s__	0.999684	2.1097e-07	0		k__Bacteria;p__GN02;c__GN07;o__;f__;g__;s__	0.999553	2.08117e-07	0
k__Bacteria;p__Gemmatimonadetes;c__Gemmatimonadetes;o__Gemmatimonadales;f__;g__;s__	0.99535	1.05485e-07	0		k__Bacteria;p__Gemmatimonadetes;c__Gemmatimonadetes;o__Gemmatimonadales;f__;g__;s__	0.995306	1.04058e-07	0
k__Bacteria;p__Gemmatimonadetes;c__Gemmatimonadetes;o__Gemmatimonadales;f__Gemmatimonadaceae;g__Gemmatimonas;s__	0.995541	1.37131e-06	0		k__Bacteria;p__Gemmatimonadetes;c__Gemmatimonadetes;o__Gemmatimonadales;f__Gemmatimonadaceae;g__Gemmatimonas;s__	0.9951	1.35276e-06	0
k__Bacteria;p__Lentisphaerae;c__[Lentisphaeria];o__Victivallales;f__Victivallaceae;g__;s__	0.72475	0.000234177	0.000240217		k__Bacteria;p__Lentisphaerae;c__[Lentisphaeria];o__Victivallales;f__Victivallaceae;g__;s__	0.0749198	0.000222477	0.000389565
k__Bacteria;p__Lentisphaerae;c__[Lentisphaeria];o__Z20;f__R4-45B;g__;s__	0.98441	1.4135e-05	0		k__Bacteria;p__Lentisphaerae;c__[Lentisphaeria];o__Z20;f__R4-45B;g__;s__	0.984275	1.39438e-05	0
k__Bacteria;p__Planctomycetes;c__BD7-11;o__;f__;g__;s__	0.995417	1.05485e-07	0		k__Bacteria;p__Planctomycetes;c__BD7-11;o__;f__;g__;s__	0.995094	1.04058e-07	0
k__Bacteria;p__Planctomycetes;c__Planctomycetia;o__Gemmatales;f__Isosphaeraceae;g__;s__	0.993442	2.1097e-07	0		k__Bacteria;p__Planctomycetes;c__Planctomycetia;o__Gemmatales;f__Isosphaeraceae;g__;s__	0.282971	1.04058e-07	8.69565e-07
k__Bacteria;p__Planctomycetes;c__Planctomycetia;o__Pirellulales;f__Pirellulaceae;g__;s__	0.995541	2.1097e-07	0		k__Bacteria;p__Planctomycetes;c__Planctomycetia;o__Pirellulales;f__Pirellulaceae;g__;s__	0.9951	2.08117e-07	0
k__Bacteria;p__Planctomycetes;c__Planctomycetia;o__Planctomycetales;f__Planctomycetaceae;g__Planctomyces;s__	0.995344	1.05485e-07	0		k__Bacteria;p__Planctomycetes;c__Planctomycetia;o__Planctomycetales;f__Planctomycetaceae;g__Planctomyces;s__	1	0	0
k__Bacteria;p__Proteobacteria;c__;o__;f__;g__;s__	0.910837	2.32068e-06	2.17391e-06		k__Bacteria;p__Proteobacteria;c__;o__;f__;g__;s__	0.0331026	1.87305e-06	6.95652e-06
k__Bacteria;p__Proteobacteria;c__Alphaproteobacteria;o__;f__;g__;s__	0.984759	3.48101e-06	0		k__Bacteria;p__Proteobacteria;c__Alphaproteobacteria;o__;f__;g__;s__	0.98385	3.53798e-06	0
k__Bacteria;p__Proteobacteria;c__Alphaproteobacteria;o__BD7-3;f__;g__;s__	0.988847	1.05485e-06	0		k__Bacteria;p__Proteobacteria;c__Alphaproteobacteria;o__BD7-3;f__;g__;s__	0.988396	1.04058e-06	0
k__Bacteria;p__Proteobacteria;c__Alphaproteobacteria;o__Caulobacterales;f__Caulobacteraceae;g__;s__	0.659726	5.54852e-05	8.69565e-06		k__Bacteria;p__Proteobacteria;c__Alphaproteobacteria;o__Caulobacterales;f__Caulobacteraceae;g__;s__	0.416237	6.32674e-05	0.000227826
k__Bacteria;p__Proteobacteria;c__Alphaproteobacteria;o__Caulobacterales;f__Caulobacteraceae;g__Asticcacaulis;s__	0.995556	1.05485e-07	0		k__Bacteria;p__Proteobacteria;c__Alphaproteobacteria;o__Caulobacterales;f__Caulobacteraceae;g__Asticcacaulis;s__	0.995084	1.04058e-07	0
k__Bacteria;p__Proteobacteria;c__Alphaproteobacteria;o__Caulobacterales;f__Caulobacteraceae;g__Brevundimonas;s__	0.995461	1.05485e-07	0		k__Bacteria;p__Proteobacteria;c__Alphaproteobacteria;o__Caulobacterales;f__Caulobacteraceae;g__Brevundimonas;s__	0.984358	7.28408e-07	0
k__Bacteria;p__Proteobacteria;c__Alphaproteobacteria;o__Caulobacterales;f__Caulobacteraceae;g__Brevundimonas;s__diminuta	0.888045	0.000351582	0.000332609		k__Bacteria;p__Proteobacteria;c__Alphaproteobacteria;o__Caulobacterales;f__Caulobacteraceae;g__Brevundimonas;s__diminuta	0.502796	0.000486993	7.73913e-05
k__Bacteria;p__Proteobacteria;c__Alphaproteobacteria;o__Caulobacterales;f__Caulobacteraceae;g__Mycoplana;s__	0.98422	0.000322046	0		k__Bacteria;p__Proteobacteria;c__Alphaproteobacteria;o__Caulobacterales;f__Caulobacteraceae;g__Mycoplana;s__	0.942183	0.000318314	3.47826e-06
k__Bacteria;p__Proteobacteria;c__Alphaproteobacteria;o__Caulobacterales;f__Caulobacteraceae;g__Phenylobacterium;s__	0.985964	2.8481e-06	0		k__Bacteria;p__Proteobacteria;c__Alphaproteobacteria;o__Caulobacterales;f__Caulobacteraceae;g__Phenylobacterium;s__	0.84777	2.28928e-06	4.34783e-06
k__Bacteria;p__Proteobacteria;c__Alphaproteobacteria;o__Ellin329;f__;g__;s__	0.985976	4.32489e-06	0		k__Bacteria;p__Proteobacteria;c__Alphaproteobacteria;o__Ellin329;f__;g__;s__	0.16632	2.91363e-06	1.13043e-05
k__Bacteria;p__Proteobacteria;c__Alphaproteobacteria;o__RF32;f__;g__;s__	0.256822	0.00326962	0.00199674		k__Bacteria;p__Proteobacteria;c__Alphaproteobacteria;o__RF32;f__;g__;s__	0.797003	0.00314173	0.00356435
k__Bacteria;p__Proteobacteria;c__Alphaproteobacteria;o__Rhizobiales;f__;g__;s__	0.545744	4.75738e-05	8.69565e-06		k__Bacteria;p__Proteobacteria;c__Alphaproteobacteria;o__Rhizobiales;f__;g__;s__	0.650558	6.28512e-05	3.30435e-05
k__Bacteria;p__Proteobacteria;c__Alphaproteobacteria;o__Rhizobiales;f__Aurantimonadaceae;g__Martelella;s__	0.99493	2.1097e-07	0		k__Bacteria;p__Proteobacteria;c__Alphaproteobacteria;o__Rhizobiales;f__Aurantimonadaceae;g__Martelella;s__	0.995618	2.08117e-07	0
k__Bacteria;p__Proteobacteria;c__Alphaproteobacteria;o__Rhizobiales;f__Bartonellaceae;g__;s__	0.993714	2.1097e-07	0		k__Bacteria;p__Proteobacteria;c__Alphaproteobacteria;o__Rhizobiales;f__Bartonellaceae;g__;s__	0.599134	2.08117e-07	8.69565e-07
k__Bacteria;p__Proteobacteria;c__Alphaproteobacteria;o__Rhizobiales;f__Bradyrhizobiaceae;g__;s__	0.983959	1.89873e-06	0		k__Bacteria;p__Proteobacteria;c__Alphaproteobacteria;o__Rhizobiales;f__Bradyrhizobiaceae;g__;s__	0.905558	1.2487e-06	8.69565e-07
k__Bacteria;p__Proteobacteria;c__Alphaproteobacteria;o__Rhizobiales;f__Bradyrhizobiaceae;g__Bradyrhizobium;s__	0.982612	2.53165e-06	0		k__Bacteria;p__Proteobacteria;c__Alphaproteobacteria;o__Rhizobiales;f__Bradyrhizobiaceae;g__Bradyrhizobium;s__	0.982684	3.64204e-06	0
k__Bacteria;p__Proteobacteria;c__Alphaproteobacteria;o__Rhizobiales;f__Bradyrhizobiaceae;g__Bradyrhizobium;s__elkanii	0.995505	1.47679e-06	0		k__Bacteria;p__Proteobacteria;c__Alphaproteobacteria;o__Rhizobiales;f__Bradyrhizobiaceae;g__Bradyrhizobium;s__elkanii	0.994998	1.45682e-06	0
k__Bacteria;p__Proteobacteria;c__Alphaproteobacteria;o__Rhizobiales;f__Brucellaceae;g__;s__	0.984702	2.87975e-05	0		k__Bacteria;p__Proteobacteria;c__Alphaproteobacteria;o__Rhizobiales;f__Brucellaceae;g__;s__	0.979479	0.000148387	0
k__Bacteria;p__Proteobacteria;c__Alphaproteobacteria;o__Rhizobiales;f__Brucellaceae;g__Ochrobactrum;s__	0.754244	0.000180169	8.80435e-05		k__Bacteria;p__Proteobacteria;c__Alphaproteobacteria;o__Rhizobiales;f__Brucellaceae;g__Ochrobactrum;s__	0.480225	0.000144433	0.00026
k__Bacteria;p__Proteobacteria;c__Alphaproteobacteria;o__Rhizobiales;f__Brucellaceae;g__Ochrobactrum;s__intermedium	0.995138	7.48945e-06	0		k__Bacteria;p__Proteobacteria;c__Alphaproteobacteria;o__Rhizobiales;f__Brucellaceae;g__Ochrobactrum;s__intermedium	0.995395	7.38814e-06	0
k__Bacteria;p__Proteobacteria;c__Alphaproteobacteria;o__Rhizobiales;f__Hyphomicrobiaceae;g__;s__	0.988134	6.32911e-07	0		k__Bacteria;p__Proteobacteria;c__Alphaproteobacteria;o__Rhizobiales;f__Hyphomicrobiaceae;g__;s__	0.986177	7.28408e-07	0
k__Bacteria;p__Proteobacteria;c__Alphaproteobacteria;o__Rhizobiales;f__Hyphomicrobiaceae;g__Devosia;s__	0.746147	2.8481e-06	1.08696e-06		k__Bacteria;p__Proteobacteria;c__Alphaproteobacteria;o__Rhizobiales;f__Hyphomicrobiaceae;g__Devosia;s__	0.979773	3.01769e-06	0
k__Bacteria;p__Proteobacteria;c__Alphaproteobacteria;o__Rhizobiales;f__Hyphomicrobiaceae;g__Rhodoplanes;s__	0.995667	1.05485e-07	0		k__Bacteria;p__Proteobacteria;c__Alphaproteobacteria;o__Rhizobiales;f__Hyphomicrobiaceae;g__Rhodoplanes;s__	0.99415	0	8.69565e-07
k__Bacteria;p__Proteobacteria;c__Alphaproteobacteria;o__Rhizobiales;f__Hyphomicrobiaceae;g__Rhodoplanes;s__elegans	0.995564	5.27426e-07	0		k__Bacteria;p__Proteobacteria;c__Alphaproteobacteria;o__Rhizobiales;f__Hyphomicrobiaceae;g__Rhodoplanes;s__elegans	0.994934	5.20291e-07	0
k__Bacteria;p__Proteobacteria;c__Alphaproteobacteria;o__Rhizobiales;f__Methylobacteriaceae;g__;s__	0.691039	4.11392e-06	4.34783e-06		k__Bacteria;p__Proteobacteria;c__Alphaproteobacteria;o__Rhizobiales;f__Methylobacteriaceae;g__;s__	0.624892	5.7232e-06	9.56522e-06
k__Bacteria;p__Proteobacteria;c__Alphaproteobacteria;o__Rhizobiales;f__Methylobacteriaceae;g__Methylobacterium;s__	0.993507	2.1097e-07	0		k__Bacteria;p__Proteobacteria;c__Alphaproteobacteria;o__Rhizobiales;f__Methylobacteriaceae;g__Methylobacterium;s__	0.993056	2.08117e-07	0
k__Bacteria;p__Proteobacteria;c__Alphaproteobacteria;o__Rhizobiales;f__Methylobacteriaceae;g__Methylobacterium;s__komagatae	0.995564	2.1097e-07	0		k__Bacteria;p__Proteobacteria;c__Alphaproteobacteria;o__Rhizobiales;f__Methylobacteriaceae;g__Methylobacterium;s__komagatae	0.994934	2.08117e-07	0
k__Bacteria;p__Proteobacteria;c__Alphaproteobacteria;o__Rhizobiales;f__Methylocystaceae;g__;s__	0.992866	2.1097e-07	0		k__Bacteria;p__Proteobacteria;c__Alphaproteobacteria;o__Rhizobiales;f__Methylocystaceae;g__;s__	0.992574	2.08117e-07	0
k__Bacteria;p__Proteobacteria;c__Alphaproteobacteria;o__Rhizobiales;f__Methylocystaceae;g__Methylopila;s__	0.995556	1.05485e-07	0		k__Bacteria;p__Proteobacteria;c__Alphaproteobacteria;o__Rhizobiales;f__Methylocystaceae;g__Methylopila;s__	0.995084	1.04058e-07	0
k__Bacteria;p__Proteobacteria;c__Alphaproteobacteria;o__Rhizobiales;f__Methylocystaceae;g__Pleomorphomonas;s__	0.0558813	1.05485e-07	1.08696e-06		k__Bacteria;p__Proteobacteria;c__Alphaproteobacteria;o__Rhizobiales;f__Methylocystaceae;g__Pleomorphomonas;s__	0.984333	1.45682e-06	0
k__Bacteria;p__Proteobacteria;c__Alphaproteobacteria;o__Rhizobiales;f__Phyllobacteriaceae;g__;s__	0.979548	5.16878e-06	0		k__Bacteria;p__Proteobacteria;c__Alphaproteobacteria;o__Rhizobiales;f__Phyllobacteriaceae;g__;s__	0.979639	5.20291e-06	0
k__Bacteria;p__Proteobacteria;c__Alphaproteobacteria;o__Rhizobiales;f__Phyllobacteriaceae;g__Mesorhizobium;s__	0.989535	1.05485e-06	0		k__Bacteria;p__Proteobacteria;c__Alphaproteobacteria;o__Rhizobiales;f__Phyllobacteriaceae;g__Mesorhizobium;s__	0.901866	9.36524e-07	8.69565e-07
k__Bacteria;p__Proteobacteria;c__Alphaproteobacteria;o__Rhizobiales;f__Phyllobacteriaceae;g__Phyllobacterium;s__	0.296651	3.79747e-06	1.30435e-05		k__Bacteria;p__Proteobacteria;c__Alphaproteobacteria;o__Rhizobiales;f__Phyllobacteriaceae;g__Phyllobacterium;s__	0.980604	5.30697e-06	0
k__Bacteria;p__Proteobacteria;c__Alphaproteobacteria;o__Rhizobiales;f__Rhizobiaceae;g__;s__	0.689031	0.000287131	9.34783e-05		k__Bacteria;p__Proteobacteria;c__Alphaproteobacteria;o__Rhizobiales;f__Rhizobiaceae;g__;s__	0.495137	0.000241311	0.000598261
k__Bacteria;p__Proteobacteria;c__Alphaproteobacteria;o__Rhizobiales;f__Rhizobiaceae;g__Agrobacterium;s__	0.430065	0.000511498	5.43478e-06		k__Bacteria;p__Proteobacteria;c__Alphaproteobacteria;o__Rhizobiales;f__Rhizobiaceae;g__Agrobacterium;s__	0.961277	0.000488866	0.000162609
k__Bacteria;p__Proteobacteria;c__Alphaproteobacteria;o__Rhizobiales;f__Rhizobiaceae;g__Kaistia;s__	0.993404	2.1097e-07	0		k__Bacteria;p__Proteobacteria;c__Alphaproteobacteria;o__Rhizobiales;f__Rhizobiaceae;g__Kaistia;s__	0.993363	2.08117e-07	0
k__Bacteria;p__Proteobacteria;c__Alphaproteobacteria;o__Rhizobiales;f__Rhizobiaceae;g__Rhizobium;s__	0.995203	1.05485e-07	0		k__Bacteria;p__Proteobacteria;c__Alphaproteobacteria;o__Rhizobiales;f__Rhizobiaceae;g__Rhizobium;s__	0.995465	1.04058e-07	0
k__Bacteria;p__Proteobacteria;c__Alphaproteobacteria;o__Rhizobiales;f__Rhizobiaceae;g__Rhizobium;s__leguminosarum	0.989696	4.21941e-07	0		k__Bacteria;p__Proteobacteria;c__Alphaproteobacteria;o__Rhizobiales;f__Rhizobiaceae;g__Rhizobium;s__leguminosarum	0.990342	4.16233e-07	0
k__Bacteria;p__Proteobacteria;c__Alphaproteobacteria;o__Rhizobiales;f__Rhodobiaceae;g__Afifella;s__	0.99493	1.05485e-07	0		k__Bacteria;p__Proteobacteria;c__Alphaproteobacteria;o__Rhizobiales;f__Rhodobiaceae;g__Afifella;s__	0.995618	1.04058e-07	0
k__Bacteria;p__Proteobacteria;c__Alphaproteobacteria;o__Rhizobiales;f__Xanthobacteraceae;g__;s__	0.995285	2.1097e-07	0		k__Bacteria;p__Proteobacteria;c__Alphaproteobacteria;o__Rhizobiales;f__Xanthobacteraceae;g__;s__	0.995237	2.08117e-07	0
k__Bacteria;p__Proteobacteria;c__Alphaproteobacteria;o__Rhodobacterales;f__Hyphomonadaceae;g__;s__	0.99552	1.05485e-07	0		k__Bacteria;p__Proteobacteria;c__Alphaproteobacteria;o__Rhodobacterales;f__Hyphomonadaceae;g__;s__	0.994982	1.04058e-07	0
k__Bacteria;p__Proteobacteria;c__Alphaproteobacteria;o__Rhodobacterales;f__Hyphomonadaceae;g__Hyphomonas;s__	0.988658	1.05485e-06	0		k__Bacteria;p__Proteobacteria;c__Alphaproteobacteria;o__Rhodobacterales;f__Hyphomonadaceae;g__Hyphomonas;s__	0.995608	9.36524e-07	0
k__Bacteria;p__Proteobacteria;c__Alphaproteobacteria;o__Rhodobacterales;f__Rhodobacteraceae;g__;s__	0.984266	7.70042e-06	0		k__Bacteria;p__Proteobacteria;c__Alphaproteobacteria;o__Rhodobacterales;f__Rhodobacteraceae;g__;s__	0.982368	7.59625e-06	0
k__Bacteria;p__Proteobacteria;c__Alphaproteobacteria;o__Rhodobacterales;f__Rhodobacteraceae;g__Paracoccus;s__	0.988578	7.38397e-07	0		k__Bacteria;p__Proteobacteria;c__Alphaproteobacteria;o__Rhodobacterales;f__Rhodobacteraceae;g__Paracoccus;s__	0.713712	7.28408e-07	8.69565e-07
k__Bacteria;p__Proteobacteria;c__Alphaproteobacteria;o__Rhodobacterales;f__Rhodobacteraceae;g__Paracoccus;s__aminovorans	0.98379	5.59072e-06	0		k__Bacteria;p__Proteobacteria;c__Alphaproteobacteria;o__Rhodobacterales;f__Rhodobacteraceae;g__Paracoccus;s__aminovorans	0.476372	5.30697e-06	1.73913e-06
k__Bacteria;p__Proteobacteria;c__Alphaproteobacteria;o__Rhodobacterales;f__Rhodobacteraceae;g__Paracoccus;s__zeaxanthinifaciens	0.995541	1.05485e-06	0		k__Bacteria;p__Proteobacteria;c__Alphaproteobacteria;o__Rhodobacterales;f__Rhodobacteraceae;g__Paracoccus;s__zeaxanthinifaciens	0.9951	1.04058e-06	0
k__Bacteria;p__Proteobacteria;c__Alphaproteobacteria;o__Rhodobacterales;f__Rhodobacteraceae;g__Rhodobacter;s__	0.568632	3.27004e-06	1.08696e-06		k__Bacteria;p__Proteobacteria;c__Alphaproteobacteria;o__Rhodobacterales;f__Rhodobacteraceae;g__Rhodobacter;s__	0.617882	3.22581e-06	8.69565e-07
k__Bacteria;p__Proteobacteria;c__Alphaproteobacteria;o__Rhodospirillales;f__Acetobacteraceae;g__;s__	0.983796	1.68776e-06	0		k__Bacteria;p__Proteobacteria;c__Alphaproteobacteria;o__Rhodospirillales;f__Acetobacteraceae;g__;s__	0.985253	1.76899e-06	0
k__Bacteria;p__Proteobacteria;c__Alphaproteobacteria;o__Rhodospirillales;f__Acetobacteraceae;g__Acetobacter;s__	0.397931	6.32911e-07	1.08696e-06		k__Bacteria;p__Proteobacteria;c__Alphaproteobacteria;o__Rhodospirillales;f__Acetobacteraceae;g__Acetobacter;s__	0.832224	8.32466e-07	8.69565e-07
k__Bacteria;p__Proteobacteria;c__Alphaproteobacteria;o__Rhodospirillales;f__Acetobacteraceae;g__Acidisoma;s__	0.995564	4.21941e-07	0		k__Bacteria;p__Proteobacteria;c__Alphaproteobacteria;o__Rhodospirillales;f__Acetobacteraceae;g__Acidisoma;s__	0.994934	4.16233e-07	0
k__Bacteria;p__Proteobacteria;c__Alphaproteobacteria;o__Rhodospirillales;f__Rhodospirillaceae;g__;s__	0.995585	4.21941e-07	0		k__Bacteria;p__Proteobacteria;c__Alphaproteobacteria;o__Rhodospirillales;f__Rhodospirillaceae;g__;s__	0.995052	4.16233e-07	0
k__Bacteria;p__Proteobacteria;c__Alphaproteobacteria;o__Rickettsiales;f__;g__;s__	0.995285	5.70675e-05	0		k__Bacteria;p__Proteobacteria;c__Alphaproteobacteria;o__Rickettsiales;f__;g__;s__	0.995237	5.62955e-05	0
k__Bacteria;p__Proteobacteria;c__Alphaproteobacteria;o__Rickettsiales;f__mitochondria;g__;s__	0.337355	1.36076e-05	6.52174e-06		k__Bacteria;p__Proteobacteria;c__Alphaproteobacteria;o__Rickettsiales;f__mitochondria;g__;s__	0.955701	1.26951e-05	1.21739e-05
k__Bacteria;p__Proteobacteria;c__Alphaproteobacteria;o__Sphingomonadales;f__;g__;s__	0.990531	3.16456e-07	0		k__Bacteria;p__Proteobacteria;c__Alphaproteobacteria;o__Sphingomonadales;f__;g__;s__	0.987856	6.2435e-07	0
k__Bacteria;p__Proteobacteria;c__Alphaproteobacteria;o__Sphingomonadales;f__Erythrobacteraceae;g__;s__	0.887395	1.01266e-05	2.17391e-06		k__Bacteria;p__Proteobacteria;c__Alphaproteobacteria;o__Sphingomonadales;f__Erythrobacteraceae;g__;s__	0.828579	9.26119e-06	7.82609e-06
k__Bacteria;p__Proteobacteria;c__Alphaproteobacteria;o__Sphingomonadales;f__Sphingomonadaceae;g__;s__	0.543356	1.0654e-05	3.26087e-06		k__Bacteria;p__Proteobacteria;c__Alphaproteobacteria;o__Sphingomonadales;f__Sphingomonadaceae;g__;s__	0.32212	8.11655e-06	2e-05
k__Bacteria;p__Proteobacteria;c__Alphaproteobacteria;o__Sphingomonadales;f__Sphingomonadaceae;g__Kaistobacter;s__	0.988045	6.32911e-07	0		k__Bacteria;p__Proteobacteria;c__Alphaproteobacteria;o__Sphingomonadales;f__Sphingomonadaceae;g__Kaistobacter;s__	0.285257	4.16233e-07	1.73913e-06
k__Bacteria;p__Proteobacteria;c__Alphaproteobacteria;o__Sphingomonadales;f__Sphingomonadaceae;g__Novosphingobium;s__	0.984902	8.01688e-06	0		k__Bacteria;p__Proteobacteria;c__Alphaproteobacteria;o__Sphingomonadales;f__Sphingomonadaceae;g__Novosphingobium;s__	0.128584	4.68262e-06	2.86957e-05
k__Bacteria;p__Proteobacteria;c__Alphaproteobacteria;o__Sphingomonadales;f__Sphingomonadaceae;g__Sphingobium;s__	0.756077	7.06751e-05	6.41304e-05		k__Bacteria;p__Proteobacteria;c__Alphaproteobacteria;o__Sphingomonadales;f__Sphingomonadaceae;g__Sphingobium;s__	0.0191318	4.79709e-05	0.000228696
k__Bacteria;p__Proteobacteria;c__Alphaproteobacteria;o__Sphingomonadales;f__Sphingomonadaceae;g__Sphingobium;s__yanoikuyae	0.995241	1.05485e-07	0		k__Bacteria;p__Proteobacteria;c__Alphaproteobacteria;o__Sphingomonadales;f__Sphingomonadaceae;g__Sphingobium;s__yanoikuyae	0.995284	1.04058e-07	0
k__Bacteria;p__Proteobacteria;c__Alphaproteobacteria;o__Sphingomonadales;f__Sphingomonadaceae;g__Sphingomonas;s__	0.422599	9.07173e-06	1.08696e-06		k__Bacteria;p__Proteobacteria;c__Alphaproteobacteria;o__Sphingomonadales;f__Sphingomonadaceae;g__Sphingomonas;s__	0.15119	6.55567e-06	2.17391e-05
k__Bacteria;p__Proteobacteria;c__Alphaproteobacteria;o__Sphingomonadales;f__Sphingomonadaceae;g__Sphingomonas;s__wittichii	0.975345	1.16034e-06	1.08696e-06		k__Bacteria;p__Proteobacteria;c__Alphaproteobacteria;o__Sphingomonadales;f__Sphingomonadaceae;g__Sphingomonas;s__wittichii	0.995325	1.14464e-06	8.69565e-07
k__Bacteria;p__Proteobacteria;c__Alphaproteobacteria;o__Sphingomonadales;f__Sphingomonadaceae;g__Sphingomonas;s__yabuuchiae	0.738975	1.89873e-06	1.08696e-06		k__Bacteria;p__Proteobacteria;c__Alphaproteobacteria;o__Sphingomonadales;f__Sphingomonadaceae;g__Sphingomonas;s__yabuuchiae	0.174302	1.14464e-06	6.95652e-06
k__Bacteria;p__Proteobacteria;c__Alphaproteobacteria;o__Sphingomonadales;f__Sphingomonadaceae;g__Sphingopyxis;s__	0.985646	5.59072e-06	0		k__Bacteria;p__Proteobacteria;c__Alphaproteobacteria;o__Sphingomonadales;f__Sphingomonadaceae;g__Sphingopyxis;s__	0.9162	4.89074e-06	5.21739e-06
k__Bacteria;p__Proteobacteria;c__Alphaproteobacteria;o__Sphingomonadales;f__Sphingomonadaceae;g__Sphingopyxis;s__alaskensis	0.759876	2.98523e-05	2.5e-05		k__Bacteria;p__Proteobacteria;c__Alphaproteobacteria;o__Sphingomonadales;f__Sphingomonadaceae;g__Sphingopyxis;s__alaskensis	0.242899	1.74818e-05	0.000111304
k__Bacteria;p__Proteobacteria;c__Betaproteobacteria;o__;f__;g__;s__	0.893528	3.09072e-05	2.71739e-05		k__Bacteria;p__Proteobacteria;c__Betaproteobacteria;o__;f__;g__;s__	0.794103	2.96566e-05	3.3913e-05
k__Bacteria;p__Proteobacteria;c__Betaproteobacteria;o__ASSO-13;f__;g__;s__	0.988752	6.32911e-07	0		k__Bacteria;p__Proteobacteria;c__Betaproteobacteria;o__ASSO-13;f__;g__;s__	0.987925	6.2435e-07	0
k__Bacteria;p__Proteobacteria;c__Betaproteobacteria;o__Burkholderiales;f__;g__;s__	0.93879	3.82911e-05	3.80435e-05		k__Bacteria;p__Proteobacteria;c__Betaproteobacteria;o__Burkholderiales;f__;g__;s__	0.918039	3.72529e-05	3.73913e-05
k__Bacteria;p__Proteobacteria;c__Betaproteobacteria;o__Burkholderiales;f__Alcaligenaceae;g__;s__	0.366732	0.000482384	6.52174e-06		k__Bacteria;p__Proteobacteria;c__Betaproteobacteria;o__Burkholderiales;f__Alcaligenaceae;g__;s__	0.640697	0.000290427	2.78261e-05
k__Bacteria;p__Proteobacteria;c__Betaproteobacteria;o__Burkholderiales;f__Alcaligenaceae;g__Achromobacter;s__	0.539061	1.26582e-05	1.08696e-06		k__Bacteria;p__Proteobacteria;c__Betaproteobacteria;o__Burkholderiales;f__Alcaligenaceae;g__Achromobacter;s__	0.100013	8.11655e-06	4.17391e-05
k__Bacteria;p__Proteobacteria;c__Betaproteobacteria;o__Burkholderiales;f__Alcaligenaceae;g__Oligella;s__	0.983341	4.11392e-06	0		k__Bacteria;p__Proteobacteria;c__Betaproteobacteria;o__Burkholderiales;f__Alcaligenaceae;g__Oligella;s__	0.981607	4.37045e-06	0
k__Bacteria;p__Proteobacteria;c__Betaproteobacteria;o__Burkholderiales;f__Alcaligenaceae;g__Pigmentiphaga;s__	0.987342	2.00422e-06	0		k__Bacteria;p__Proteobacteria;c__Betaproteobacteria;o__Burkholderiales;f__Alcaligenaceae;g__Pigmentiphaga;s__	0.29224	1.45682e-06	4.34783e-06
k__Bacteria;p__Proteobacteria;c__Betaproteobacteria;o__Burkholderiales;f__Alcaligenaceae;g__Sutterella;s__	0.284098	0.00628565	0.00743043		k__Bacteria;p__Proteobacteria;c__Betaproteobacteria;o__Burkholderiales;f__Alcaligenaceae;g__Sutterella;s__	0.614839	0.00628866	0.00660783
k__Bacteria;p__Proteobacteria;c__Betaproteobacteria;o__Burkholderiales;f__Alcaligenaceae;g__Tetrathiobacter;s__kashmirensis	0.983416	5.61181e-05	0		k__Bacteria;p__Proteobacteria;c__Betaproteobacteria;o__Burkholderiales;f__Alcaligenaceae;g__Tetrathiobacter;s__kashmirensis	0.129351	2.62227e-05	0.000221739
k__Bacteria;p__Proteobacteria;c__Betaproteobacteria;o__Burkholderiales;f__Burkholderiaceae;g__;s__	0.828146	1.89873e-06	2.17391e-06		k__Bacteria;p__Proteobacteria;c__Betaproteobacteria;o__Burkholderiales;f__Burkholderiaceae;g__;s__	0.269345	1.66493e-06	3.47826e-06
k__Bacteria;p__Proteobacteria;c__Betaproteobacteria;o__Burkholderiales;f__Burkholderiaceae;g__Burkholderia;s__	0.749558	7.01477e-05	5.43478e-06		k__Bacteria;p__Proteobacteria;c__Betaproteobacteria;o__Burkholderiales;f__Burkholderiaceae;g__Burkholderia;s__	0.825141	6.89906e-05	9.56522e-06
k__Bacteria;p__Proteobacteria;c__Betaproteobacteria;o__Burkholderiales;f__Burkholderiaceae;g__Burkholderia;s__andropogonis	0.377508	1.65612e-05	7.6087e-06		k__Bacteria;p__Proteobacteria;c__Betaproteobacteria;o__Burkholderiales;f__Burkholderiaceae;g__Burkholderia;s__andropogonis	0.75774	1.6025e-05	1.13043e-05
k__Bacteria;p__Proteobacteria;c__Betaproteobacteria;o__Burkholderiales;f__Burkholderiaceae;g__Burkholderia;s__gladioli	0.995564	2.1097e-07	0		k__Bacteria;p__Proteobacteria;c__Betaproteobacteria;o__Burkholderiales;f__Burkholderiaceae;g__Burkholderia;s__gladioli	0.994934	2.08117e-07	0
k__Bacteria;p__Proteobacteria;c__Betaproteobacteria;o__Burkholderiales;f__Burkholderiaceae;g__Lautropia;s__	0.853206	4.53586e-06	3.26087e-06		k__Bacteria;p__Proteobacteria;c__Betaproteobacteria;o__Burkholderiales;f__Burkholderiaceae;g__Lautropia;s__	0.667047	4.16233e-06	6.95652e-06
k__Bacteria;p__Proteobacteria;c__Betaproteobacteria;o__Burkholderiales;f__Burkholderiaceae;g__Pandoraea;s__	0.987563	6.32911e-07	0		k__Bacteria;p__Proteobacteria;c__Betaproteobacteria;o__Burkholderiales;f__Burkholderiaceae;g__Pandoraea;s__	0.989198	6.2435e-07	0
k__Bacteria;p__Proteobacteria;c__Betaproteobacteria;o__Burkholderiales;f__Burkholderiaceae;g__Salinispora;s__tropica	0.990636	4.21941e-07	0		k__Bacteria;p__Proteobacteria;c__Betaproteobacteria;o__Burkholderiales;f__Burkholderiaceae;g__Salinispora;s__tropica	0.9892	4.16233e-07	0
k__Bacteria;p__Proteobacteria;c__Betaproteobacteria;o__Burkholderiales;f__Comamonadaceae;g__;s__	0.880344	0.000453165	0.000353261		k__Bacteria;p__Proteobacteria;c__Betaproteobacteria;o__Burkholderiales;f__Comamonadaceae;g__;s__	0.44527	0.000459209	0.000286087
k__Bacteria;p__Proteobacteria;c__Betaproteobacteria;o__Burkholderiales;f__Comamonadaceae;g__Acidovorax;s__	0.634436	3.48101e-06	1.08696e-06		k__Bacteria;p__Proteobacteria;c__Betaproteobacteria;o__Burkholderiales;f__Comamonadaceae;g__Acidovorax;s__	0.0457642	2.18522e-06	1.13043e-05
k__Bacteria;p__Proteobacteria;c__Betaproteobacteria;o__Burkholderiales;f__Comamonadaceae;g__Acidovorax;s__caeni	0.987127	1.26582e-06	0		k__Bacteria;p__Proteobacteria;c__Betaproteobacteria;o__Burkholderiales;f__Comamonadaceae;g__Acidovorax;s__caeni	0.577994	1.04058e-06	1.73913e-06
k__Bacteria;p__Proteobacteria;c__Betaproteobacteria;o__Burkholderiales;f__Comamonadaceae;g__Acidovorax;s__delafieldii	0.746546	4.00844e-06	1.08696e-06		k__Bacteria;p__Proteobacteria;c__Betaproteobacteria;o__Burkholderiales;f__Comamonadaceae;g__Acidovorax;s__delafieldii	0.560467	3.43392e-06	5.21739e-06
k__Bacteria;p__Proteobacteria;c__Betaproteobacteria;o__Burkholderiales;f__Comamonadaceae;g__Alicycliphilus;s__	0.70786	2.8481e-06	1.08696e-06		k__Bacteria;p__Proteobacteria;c__Betaproteobacteria;o__Burkholderiales;f__Comamonadaceae;g__Alicycliphilus;s__	0.645049	2.70552e-06	1.73913e-06
k__Bacteria;p__Proteobacteria;c__Betaproteobacteria;o__Burkholderiales;f__Comamonadaceae;g__Azohydromonas;s__	0.993953	0	1.08696e-06		k__Bacteria;p__Proteobacteria;c__Betaproteobacteria;o__Burkholderiales;f__Comamonadaceae;g__Azohydromonas;s__	0.995522	1.04058e-07	0
k__Bacteria;p__Proteobacteria;c__Betaproteobacteria;o__Burkholderiales;f__Comamonadaceae;g__Comamonas;s__	0.549344	0.00235496	5.76087e-05		k__Bacteria;p__Proteobacteria;c__Betaproteobacteria;o__Burkholderiales;f__Comamonadaceae;g__Comamonas;s__	0.5819	0.00199511	0.00287391
k__Bacteria;p__Proteobacteria;c__Betaproteobacteria;o__Burkholderiales;f__Comamonadaceae;g__Delftia;s__	0.621288	1.10759e-05	2.17391e-06		k__Bacteria;p__Proteobacteria;c__Betaproteobacteria;o__Burkholderiales;f__Comamonadaceae;g__Delftia;s__	0.689647	9.4693e-06	1.21739e-05
k__Bacteria;p__Proteobacteria;c__Betaproteobacteria;o__Burkholderiales;f__Comamonadaceae;g__Diaphorobacter;s__	0.878241	3.48101e-06	2.17391e-06		k__Bacteria;p__Proteobacteria;c__Betaproteobacteria;o__Burkholderiales;f__Comamonadaceae;g__Diaphorobacter;s__	0.984737	3.64204e-06	0
k__Bacteria;p__Proteobacteria;c__Betaproteobacteria;o__Burkholderiales;f__Comamonadaceae;g__Giesbergeria;s__	0.990012	4.21941e-07	0		k__Bacteria;p__Proteobacteria;c__Betaproteobacteria;o__Burkholderiales;f__Comamonadaceae;g__Giesbergeria;s__	0.326453	3.12175e-07	8.69565e-07
k__Bacteria;p__Proteobacteria;c__Betaproteobacteria;o__Burkholderiales;f__Comamonadaceae;g__Hydrogenophaga;s__	0.805428	7.173e-06	1.08696e-05		k__Bacteria;p__Proteobacteria;c__Betaproteobacteria;o__Burkholderiales;f__Comamonadaceae;g__Hydrogenophaga;s__	0.492997	7.90843e-06	1.73913e-06
k__Bacteria;p__Proteobacteria;c__Betaproteobacteria;o__Burkholderiales;f__Comamonadaceae;g__Hylemonella;s__	0.987368	6.32911e-07	0		k__Bacteria;p__Proteobacteria;c__Betaproteobacteria;o__Burkholderiales;f__Comamonadaceae;g__Hylemonella;s__	0.987389	6.2435e-07	0
k__Bacteria;p__Proteobacteria;c__Betaproteobacteria;o__Burkholderiales;f__Comamonadaceae;g__Lampropedia;s__	0.995747	1.05485e-07	0		k__Bacteria;p__Proteobacteria;c__Betaproteobacteria;o__Burkholderiales;f__Comamonadaceae;g__Lampropedia;s__	0.994875	1.04058e-07	0
k__Bacteria;p__Proteobacteria;c__Betaproteobacteria;o__Burkholderiales;f__Comamonadaceae;g__Leptothrix;s__	0.712366	0.000108122	1.41304e-05		k__Bacteria;p__Proteobacteria;c__Betaproteobacteria;o__Burkholderiales;f__Comamonadaceae;g__Leptothrix;s__	0.543566	0.00011155	1.04348e-05
k__Bacteria;p__Proteobacteria;c__Betaproteobacteria;o__Burkholderiales;f__Comamonadaceae;g__Limnobacter;s__	0.308951	3.34388e-05	4.34783e-05		k__Bacteria;p__Proteobacteria;c__Betaproteobacteria;o__Burkholderiales;f__Comamonadaceae;g__Limnobacter;s__	0.920104	3.23621e-05	3.82609e-05
k__Bacteria;p__Proteobacteria;c__Betaproteobacteria;o__Burkholderiales;f__Comamonadaceae;g__Limnohabitans;s__	0.553746	0.000142405	3.26087e-05		k__Bacteria;p__Proteobacteria;c__Betaproteobacteria;o__Burkholderiales;f__Comamonadaceae;g__Limnohabitans;s__	0.227698	0.000113007	0.00026087
k__Bacteria;p__Proteobacteria;c__Betaproteobacteria;o__Burkholderiales;f__Comamonadaceae;g__Limnohabitans;s__curvus	0.982736	1.16034e-06	0		k__Bacteria;p__Proteobacteria;c__Betaproteobacteria;o__Burkholderiales;f__Comamonadaceae;g__Limnohabitans;s__curvus	0.829367	1.04058e-06	8.69565e-07
k__Bacteria;p__Proteobacteria;c__Betaproteobacteria;o__Burkholderiales;f__Comamonadaceae;g__Methylibium;s__	0.245276	7.38397e-07	2.17391e-06		k__Bacteria;p__Proteobacteria;c__Betaproteobacteria;o__Burkholderiales;f__Comamonadaceae;g__Methylibium;s__	0.984201	9.36524e-07	0
k__Bacteria;p__Proteobacteria;c__Betaproteobacteria;o__Burkholderiales;f__Comamonadaceae;g__Methylibium;s__petroleiphilum	0.164882	3.16456e-07	3.26087e-06		k__Bacteria;p__Proteobacteria;c__Betaproteobacteria;o__Burkholderiales;f__Comamonadaceae;g__Methylibium;s__petroleiphilum	0.986988	6.2435e-07	0
k__Bacteria;p__Proteobacteria;c__Betaproteobacteria;o__Burkholderiales;f__Comamonadaceae;g__Paucibacter;s__	0.987062	7.38397e-07	0		k__Bacteria;p__Proteobacteria;c__Betaproteobacteria;o__Burkholderiales;f__Comamonadaceae;g__Paucibacter;s__	0.732007	5.20291e-07	8.69565e-07
k__Bacteria;p__Proteobacteria;c__Betaproteobacteria;o__Burkholderiales;f__Comamonadaceae;g__Pelomonas;s__	0.27771	3.16456e-07	1.08696e-06		k__Bacteria;p__Proteobacteria;c__Betaproteobacteria;o__Burkholderiales;f__Comamonadaceae;g__Pelomonas;s__	0.990239	4.16233e-07	0
k__Bacteria;p__Proteobacteria;c__Betaproteobacteria;o__Burkholderiales;f__Comamonadaceae;g__Polaromonas;s__	0.991573	3.16456e-07	0		k__Bacteria;p__Proteobacteria;c__Betaproteobacteria;o__Burkholderiales;f__Comamonadaceae;g__Polaromonas;s__	0.991831	3.12175e-07	0
k__Bacteria;p__Proteobacteria;c__Betaproteobacteria;o__Burkholderiales;f__Comamonadaceae;g__RS62;s__	0.993464	2.1097e-07	0		k__Bacteria;p__Proteobacteria;c__Betaproteobacteria;o__Burkholderiales;f__Comamonadaceae;g__RS62;s__	0.992904	2.08117e-07	0
k__Bacteria;p__Proteobacteria;c__Betaproteobacteria;o__Burkholderiales;f__Comamonadaceae;g__Ramlibacter;s__	0.176	4.21941e-07	1.08696e-06		k__Bacteria;p__Proteobacteria;c__Betaproteobacteria;o__Burkholderiales;f__Comamonadaceae;g__Ramlibacter;s__	0.988638	5.20291e-07	0
k__Bacteria;p__Proteobacteria;c__Betaproteobacteria;o__Burkholderiales;f__Comamonadaceae;g__Rhodoferax;s__	0.705186	0.00202785	0.000613043		k__Bacteria;p__Proteobacteria;c__Betaproteobacteria;o__Burkholderiales;f__Comamonadaceae;g__Rhodoferax;s__	0.593912	0.00203985	0.000167826
k__Bacteria;p__Proteobacteria;c__Betaproteobacteria;o__Burkholderiales;f__Comamonadaceae;g__Rubrivivax;s__	0.989017	6.32911e-07	0		k__Bacteria;p__Proteobacteria;c__Betaproteobacteria;o__Burkholderiales;f__Comamonadaceae;g__Rubrivivax;s__	0.19258	4.16233e-07	1.73913e-06
k__Bacteria;p__Proteobacteria;c__Betaproteobacteria;o__Burkholderiales;f__Comamonadaceae;g__Rubrivivax;s__gelatinosus	0.604403	1.4557e-05	4.34783e-06		k__Bacteria;p__Proteobacteria;c__Betaproteobacteria;o__Burkholderiales;f__Comamonadaceae;g__Rubrivivax;s__gelatinosus	0.669846	1.40479e-05	6.08696e-06
k__Bacteria;p__Proteobacteria;c__Betaproteobacteria;o__Burkholderiales;f__Comamonadaceae;g__Tepidimonas;s__	0.983804	1.05485e-06	0		k__Bacteria;p__Proteobacteria;c__Betaproteobacteria;o__Burkholderiales;f__Comamonadaceae;g__Tepidimonas;s__	0.988365	1.56087e-06	0
k__Bacteria;p__Proteobacteria;c__Betaproteobacteria;o__Burkholderiales;f__Comamonadaceae;g__Thiomonas;s__	0.983076	2.8481e-06	0		k__Bacteria;p__Proteobacteria;c__Betaproteobacteria;o__Burkholderiales;f__Comamonadaceae;g__Thiomonas;s__	0.92034	2.18522e-06	2.6087e-06
[truncated: 254 more rows]
